# Supplementary material for: The diagnostic value of nasal microbiota and clinical parameters in a multi-parametric prediction model to differentiate bacterial versus viral infections in lower respiratory tract infections
Source: PLoS One. 2022 Apr 18;17(4):e0267140. doi: 10.1371/journal.pone.0267140 (PMC9015155; doi:10.1371/journal.pone.0267140)
Supplement: S1 Table — Clinical characteristics for the cohort of 293 patients, including (A) adult and (B) child age group. (A) Age group “Adult”. (B) Age group “Child” (<18 years old). For each characteristic, the (mean) value, percentage, and range are shown, together with a p-value by two-tailed t-test for numeric data or chi-square test for categorical data. *Excluding the missing values. #By Fisher’s Exact test. (XLSX) [file pone.0267140.s003.xlsx]

## Sheet: Sheet1
S1 Table. Clinical characteristics for the cohort of 293 patients, including (A) adult and (B) child age group.
(A)					(B)
Adult	Viral	Bacterial	p-value		Child	Viral	Bacterial	p-value
	n=27	n=80				n=134	n=52
Age (years)	56 [20-90]	66 [21-93]	0.01		Age (years)	2 [0-18]*	4 [0-18]*	0.01
Male	15 (56%)	53 (66%)	0.32		Male	75 (56%)*	34 (65%)	0.26
Ill-appearing	14 (52%)	40 (50%)	0.87		Ill-appearing	48 (36%)	27 (53%)*	0.03
Maximal temperature (°C)	39 [37-40]*	39 [36-42]*	0.17		Maximal temperature (°C)	39 [37-41]*	39 [37-41]*	0.18
Hospital admission	13 (54%)*	56 (73%)*	0.09		Hospital admission	35 (55%)*	24 (60%)*	0.59
Hospitalization duration (days)	19 [15-21]*	16 [10-38]*	0.54		Hospitalization duration (days)	29 [10-80]*	21 [10-37]*	0.31
CRP (mg/L) at admission	75 [3-324]	139 [7-480]	0.002		CRP (mg/L) at admission	30 [0.5-172]	122 [3-410]	<0.0001
Country			0.27		Country			0.008
The Netherlands	14 (52%)	51 (64%)			The Netherlands	35 (26%)	24 (46%)
Israel	13 (48%)	29 (36%)			Israel	99 (74%)	28 (54%)
Clinical syndrome			0.0006#		Clinical syndrome			0.11#
COPD/Asthma exacerbation	2 (7%)	8 (10%)			COPD/Asthma exacerbation	0 (0%)	0 (0%)
Lower respiratory tract infection	7 (26%)	2 (3%)			Lower respiratory tract infection	14 (12%)*	3 (6%)
Upper respiratory tract infection	2 (7%)	6 (8%)			Upper respiratory tract infection	23 (19%)*	1 (2%)
(A) Age group “Adult”. (B) Age group “Child” (<18 years old). For each characteristic, the (mean) value, percentage, and range are shown, together with a p-value by two-tailed t-test for numeric data or chi-square test for categorical data. *Excluding the missing values. #By Fisher’s Exact test.
