# Supplementary material for: The diagnostic value of nasal microbiota and clinical parameters in a multi-parametric prediction model to differentiate bacterial versus viral infections in lower respiratory tract infections
Source: PLoS One. 2022 Apr 18;17(4):e0267140. doi: 10.1371/journal.pone.0267140 (PMC9015155; doi:10.1371/journal.pone.0267140)
Supplement: S2 Table — (XLSX) [file pone.0267140.s004.xlsx]

## Sheet: Sheet1
S2 Table. 195 clinical eCRF variables as the input to the analysis.
Index	eCRF variables
1	Gender
2	Age group
3	Site of recruitment
4	Gestational age at birth (weeks)
5	Region
6	Main Complaint_1
7	Main Complaint_2
8	Main Complaint_3
9	Time from onset of symptoms (days)
10	Chronic disease 1
11	Chronic disease 2
12	Chronic disease 3
13	Chronic disease 4
14	Chronic disease 5
15	Chronic disease 6
16	Chronic disease 7
17	Routine medication 1
18	Routine medication 2
19	Routine medication 3
20	Routine medication 4
21	Routine medication 5
22	Routine medication 6
23	Routine medication 7
24	Routine medication 8
25	Routine medication 9
26	Routine medication 10
27	Routine medication 11
28	Routine medication 12
29	Routine medication 13
30	Routine medication 14
31	Routine medication 15
32	Recent surgery?
33	In case of recent surgery how many days ago?
34	Maximal temperature
35	Current temperature
36	Specific ill-contact?
37	Attends daycare?
38	Chills
39	Cough
40	Rhinorrhea
41	Headache
42	Dyspnea
43	Sore throat
44	Hoarseness
45	Lethargy
46	Solid intake
47	Fluid intake
48	Diarrhea
49	Vomiting
50	Nausea
51	Convulsions
52	Otodynia
53	Flank pain
54	Abdominal pain
55	Urinary complaints
56	Chest pain
57	Properly urinating
58	Smoking?
59	If the patient smokes, how many package years?
60	Properly immunized?
61	Immunization in the past 2 weeks?
62	Heart rate (beats/min)
63	Blood pressure (systolic/diastolic)
64	Temperature (°C)
65	Saturation (room air) (%)
66	Lowest saturation during hospitalization (room air) (%)
67	Respiratory rate (/min)
68	Weight (kg)
69	Oxygen required? (Days)
70	General appearance
71	Conjunctivitis
72	Rash
73	Dehydration signs?
74	Rales by auscultation of the lungs?
75	Crepitations
76	Wheezing by auscultation of the lungs?
77	Prolonged expiration
78	Decreased breath sounds
79	Accessory muscle use (retractions, alae nasi)
80	Pharyngitis
81	Tonsillitis
82	Post-nasal drip
83	Stomatitis
84	Gingivitis
85	Lymphadenopathy
86	Abdominal tenderness
87	Heart murmurs
88	Otoscopy
89	Meningeal signs
90	Other symptoms at clinical examination
91	White blood cell count
92	Neutrophil count (x109/L)
93	Lymphocytes (x109/L)
94	Monocytes (x109/L)
95	Eosinophil count (x109/L)
96	Basophils (x109/L)
97	Absolute neutrophil count
98	Bands (Stabs) %
99	Atypical lymphocytes (yes/no)
100	Atypical lymphocytes (x109/L)
101	Platelet count(x109/L)
102	Hemoglobin (mmol/L)
103	Hematocrit
104	Maximal absolute neutrophil count
105	Glucose (mmol/l)
106	Urea (mmol/l)
107	Natrium (mmol/l)
108	Kalium (mmol/l)
109	Creatinine (micromol/l)
110	C-reactive protein (mg/l)
111	Procalcitonin (mg/l)
112	Lactate dehydrogenase (u/l)
113	Alanine Aminotransferase (ALT/GPT) (u/l)
114	Aspartate aminotransferase (AST/GOT) (u/l)
115	Alkaline Phosphatase (u/l)
116	Gamma glutamyl transferase (GGT) (u/l)
117	Total protein (g/l)
118	Albumin (g/l)
119	Globulin (g/dl)
120	Bilirubin total (micromol/l)
121	Bilirubin direct (micromol/l)
122	Erythrocyte sedimentation rate (sec)
123	Maximal erythrocyte sedimentation rate (sec)
124	Creatine phosphokinase (CK/CPK) (u/l)
125	Amylase (u/l)
126	Capillary pH
127	C3 (g/l)
128	C4 (g/l)
129	Rheumatoid factor (mg/ml)
130	Transferrin (g/l)
131	Ferittin (microg/l)
132	Chloride (mmol/l)
133	Calcium (mmol/l)
134	Phosphate (mmol/l)
135	Uric acid (mmol/l)
136	Magnesium (mmol/l)
137	Lactate (Venous) (mmol/l)
138	Troponin-I (microg/l)
139	Ultra sound performed
140	Ultra sound finding 1
141	Ultra sound finding 2
142	Ultra sound finding 3
143	Justification Ultra sound
144	CT test 1 finding 1
145	CT test 1 finding 2
146	CT test 1 finding 3
147	CT test 2 finding 1
148	CT test 2 finding 2
149	CT test 2 finding 3
150	Justification CT-scan
151	X-ray result test 1
152	X-ray 1, sign 1
153	X-ray 1, sign 2
154	X-ray 1, sign 3
155	X-ray result test 2
156	X-ray 2, sign 1
157	X-ray 2, sign 2
158	X-ray 2, sign 3
159	X-ray result test 3
160	X-ray 3, sign 1
161	X-ray 3, sign 2
162	X-ray 3, sign 3
163	Result other imaging test 1
164	Result other imaging test 2
165	Urine sediment microscopy (summary)
166	Blood PCR
167	Sputum culture
168	Nasopharyngeal culture/PCR
169	Blood culture result
170	Urine culture result
171	Urine stick
172	Urine sediment microscopy
173	Catheterization urine
174	Stool culture campylobacter
175	Stool culture yersinia
176	Stool culture parasites (Ameba)
177	Stool culture salmonella
178	Stool culture shigella
179	Stool rota Ag
180	Stool enterovirus
181	Stool adenovirus antigen
182	Stool norovirus
183	Serology CMV result
184	Serology EBV VCA
185	Serology Q-fever result
186	Serology rickettsial results
187	Serology brucellosis
188	Serology mycoplasma pneu. result
189	Cerebral spine fluid cells
190	Cerebral spine fluid glucose
191	Cerebral spine fluid protein
192	Cerebral spine fluid gram stain
193	Cerebral spine fluid culture
194	Cerebral spine fluid PCR
195	Physiological system
