# Supplementary material for: The diagnostic value of nasal microbiota and clinical parameters in a multi-parametric prediction model to differentiate bacterial versus viral infections in lower respiratory tract infections
Source: PLoS One. 2022 Apr 18;17(4):e0267140. doi: 10.1371/journal.pone.0267140 (PMC9015155; doi:10.1371/journal.pone.0267140)
Supplement: S3 Table — (XLSX) [file pone.0267140.s005.xlsx]

## Sheet: Sheet1
S3 Table. All clinical and microbiota data used for the prediction model. The meta data including the cohort, country, class and gender are also shown.
Sample_ID	Cohort	Country	Class	Gender	Age Group	CRP (mg/l)	X-ray signs Consolidation	ANC_MAX	Nasopharyngeal Culture/PCR	Pulse	Weight (kg)	Blood Culture Result	Urea (mmol/L)	Rhinorrhea	Albumin (g/l)	pH (capillary)	X-ray Result Normal	Decreased breath sounds	Urine Stick	Chronic Hypertension	AMY (u/l)	X-ray Result LLL Pneumonia	Chronic COPD	Main Complaint Chills	X-ray signs Pleural effusion	X-ray Result RLL Pneumonia	Routine medication Simvastatin	Chronic DM2	Routine medication Pantoprazole	Chronic Hypercholesterolemia	Routine medication Tiotropium bromide	Chronic Malignancy	CT_finding Consolidation	Staphylococcus	Moraxella	Dolosigranulum	Corynebacterium	Streptococcus	Haemophilus	Anaerococcus
TTT-M-1	Initial	Israel	viral	female	child	4.6	FALSE	10.2		147	13	negative					FALSE	no	negative	FALSE		FALSE	FALSE	FALSE	FALSE	FALSE	FALSE	FALSE	FALSE	FALSE	FALSE	FALSE	FALSE	0.00877578	0.0364195	0.0425625		0.064502
TTT-M-2	Initial	Israel	viral	female	child	18.2	FALSE	7.7		149		negative					FALSE	no	negative	FALSE		FALSE	FALSE	FALSE	FALSE	FALSE	FALSE	FALSE	FALSE	FALSE	FALSE	FALSE	FALSE	0.00729927		0.492388	0.462774	0.0189781
TTT-M-3	Initial	Israel	viral	male	adult	61.2	FALSE	16	negative	102	91	negative			41		TRUE	no	negative	FALSE		FALSE	FALSE	FALSE	FALSE	FALSE	FALSE	FALSE	FALSE	FALSE	FALSE	FALSE	FALSE			0.302148	0.605914	0.015015		0.012705
TTT-M-4	Initial	Israel	viral	male	child	20.4	FALSE	6.34		150	12.8	negative		yes			TRUE	no	negative	FALSE		FALSE	FALSE	FALSE	FALSE	FALSE	FALSE	FALSE	FALSE	FALSE	FALSE	FALSE	FALSE	0.0367632	0.216353	0.213607	0.504331
TTT-M-5	Initial	Israel	viral	male	child	21.1	FALSE	3.9		95		negative		yes			FALSE	no	negative	FALSE		FALSE	FALSE	FALSE	FALSE	FALSE	FALSE	FALSE	FALSE	FALSE	FALSE	FALSE	FALSE		0.885098	0.03713		0.0080281
TTT-M-6	Initial	Israel	viral	male	child	38.5	FALSE	11		145	16	negative			43		FALSE	no		FALSE	73	FALSE	FALSE	FALSE	FALSE	FALSE	FALSE	FALSE	FALSE	FALSE	FALSE	FALSE	FALSE		0.244666	0.340256	0.376387	0.0386913	0.228166
TTT-M-7	Initial	Israel	viral	female	child	3.4	FALSE	4.2		110		negative		no			FALSE	no	negative	FALSE		FALSE	FALSE	FALSE	FALSE	FALSE	FALSE	FALSE	FALSE	FALSE	FALSE	FALSE	FALSE			0.248578	0.50528	0.227457
TTT-M-8	Initial	Israel	viral	male	child	0.6	FALSE	5.7	positive	156	12	negative					FALSE	no		FALSE		FALSE	FALSE	FALSE	FALSE	FALSE	FALSE	FALSE	FALSE	FALSE	FALSE	FALSE	FALSE	0.00924499		0.320493	0.645609	0.0200308
TTT-M-9	Initial	Israel	viral	female	child	146.4	FALSE	12	negative	176	11	negative		no	43		TRUE	no		FALSE		FALSE	FALSE	FALSE	FALSE	FALSE	FALSE	FALSE	FALSE	FALSE	FALSE	FALSE	FALSE		0.125954	0.664334	0.199534
TTT-M-10	Initial	Israel	bacterial	female	child	159.6	FALSE	14.5		170	11	negative		no			FALSE	no	positive	FALSE		FALSE	FALSE	FALSE	FALSE	FALSE	FALSE	FALSE	FALSE	FALSE	FALSE	FALSE	FALSE		0.778161	0.173333		0.0328736
TTT-M-11	Initial	Israel	viral	male	child	63.3	FALSE	11.9		143	14	negative		no			FALSE	no		FALSE	66	FALSE	FALSE	FALSE	FALSE	FALSE	FALSE	FALSE	FALSE	FALSE	FALSE	FALSE	FALSE	0.283127		0.0142993		0.297426	0.0251639	0.00524309
TTT-M-12	Initial	Israel	viral	male	child	85.7	FALSE	10.9		170		negative					TRUE	no	negative	FALSE		FALSE	FALSE	FALSE	FALSE	FALSE	FALSE	FALSE	FALSE	FALSE	FALSE	FALSE	FALSE		0.0359577	0.123619	0.0573443
TTT-M-13	Initial	Israel	viral	male	child	29.7	FALSE	3.02		148	7.55	negative		yes			TRUE	no		FALSE		FALSE	FALSE	FALSE	FALSE	FALSE	FALSE	FALSE	FALSE	FALSE	FALSE	FALSE	FALSE	0.008079	0.85974	0.0769749	0.005386	0.037702
TTT-M-14	Initial	Israel	viral	female	child	31.3	FALSE	5.65		144	12.055	negative		no			FALSE	no	positive	FALSE		FALSE	FALSE	FALSE	FALSE	FALSE	FALSE	FALSE	FALSE	FALSE	FALSE	FALSE	FALSE			0.699312	0.265055	0.0187539
TTT-M-15	Initial	Israel	viral	female	child	20.8	TRUE	17.1		152	11.9			yes			FALSE	yes		FALSE		FALSE	FALSE	FALSE	FALSE	FALSE	FALSE	FALSE	FALSE	FALSE	FALSE	FALSE	FALSE		0.194814	0.708112	0.0939716
TTT-M-16	Initial	Israel	viral	male	child	6.8	FALSE	8.36		214	7.915	negative		yes			TRUE	no		FALSE		FALSE	FALSE	FALSE	FALSE	FALSE	FALSE	FALSE	FALSE	FALSE	FALSE	FALSE	FALSE	0.0255138	0.461375		0.0212615	0.181432	0.633632
TTT-M-17	Initial	Israel	bacterial	male	child	208.4	TRUE	38		140		negative					FALSE	yes	negative	FALSE	37	TRUE	FALSE	FALSE	FALSE	FALSE	FALSE	FALSE	FALSE	FALSE	FALSE	FALSE	FALSE		0.251486	0.524554	0.209645	0.014314	0.0139935
TTT-M-18	Initial	Israel	viral	female	child	47.2	FALSE	9.9		160		negative		yes			TRUE	no	marginal	FALSE		FALSE	FALSE	FALSE	FALSE	FALSE	FALSE	FALSE	FALSE	FALSE	FALSE	FALSE	FALSE			0.869108	0.102273	0.0117845	0.0278739
TTT-M-19	Initial	Israel	viral	male	child	8.9	FALSE	3.7		144	15	negative					FALSE	no		FALSE		FALSE	FALSE	FALSE	FALSE	FALSE	FALSE	FALSE	FALSE	FALSE	FALSE	FALSE	FALSE			0.763326	0.225561
TTT-M-20	Initial	Israel	viral	female	child	42.4	FALSE	14.4		179	13	negative					FALSE	no	negative	FALSE		FALSE	FALSE	FALSE	FALSE	FALSE	FALSE	FALSE	FALSE	FALSE	FALSE	FALSE	FALSE		0.411728	0.00679012	0.0518519	0.511728	0.320962
TTT-M-21	Initial	Israel	viral	male	child	52	FALSE	11.1		153	14.8	negative		yes			FALSE	no		FALSE		FALSE	FALSE	FALSE	FALSE	FALSE	FALSE	FALSE	FALSE	FALSE	FALSE	FALSE	FALSE		0.0473934	0.134856	0.366221	0.428695	0.514203
TTT-M-22	Initial	Israel	viral	female	child	21.1	FALSE			150		negative		yes	42		FALSE	no		FALSE	31	FALSE	FALSE	FALSE	FALSE	FALSE	FALSE	FALSE	FALSE	FALSE	FALSE	FALSE	FALSE		0.0133172	0.760291	0.200969	0.00968523
TTT-M-23	Initial	Israel	viral	male	child	15	FALSE	4.9		150	11						FALSE	no		FALSE		FALSE	FALSE	FALSE	FALSE	FALSE	FALSE	FALSE	FALSE	FALSE	FALSE	FALSE	FALSE	0.0248447	0.068323		0.0186335	0.161491	0.769333
TTT-M-24	Initial	Israel	viral	male	child	48.7	FALSE	5.8		149		negative					FALSE	no	negative	FALSE	43	FALSE	FALSE	FALSE	FALSE	FALSE	FALSE	FALSE	FALSE	FALSE	FALSE	FALSE	FALSE		0.646157	0.139664	0.00872898	0.168405
TTT-M-25	Initial	Israel	bacterial (mixed)	male	child	69.2	TRUE	3.2		156	10	negative		yes	41		FALSE	no		FALSE	28	FALSE	FALSE	FALSE	FALSE	TRUE	FALSE	FALSE	FALSE	FALSE	FALSE	FALSE	FALSE		0.479608	0.256117	0.0122349	0.0154976	0.142142
TTT-M-26	Initial	Israel	bacterial	male	child	276.4	FALSE	16.7		184	8.235	negative					FALSE	yes		FALSE		FALSE	FALSE	FALSE	FALSE	FALSE	FALSE	FALSE	FALSE	FALSE	FALSE	FALSE	FALSE		0.28436	0.267536		0.428199	0.0662426
TTT-M-27	Initial	Israel	viral	male	child	28.6	FALSE	18.8		137	34	negative					FALSE	no		FALSE	49	FALSE	FALSE	FALSE	FALSE	FALSE	FALSE	FALSE	FALSE	FALSE	FALSE	FALSE	FALSE	0.683329		0.0322581		0.107363	0.0401274
TTT-M-28	Initial	Israel	viral	male	child	0.9	FALSE	5.5		165	11	negative			43		FALSE	no		FALSE	56	FALSE	FALSE	FALSE	FALSE	FALSE	FALSE	FALSE	FALSE	FALSE	FALSE	FALSE	FALSE		0.00888788	0.738833	0.23382
TTT-M-29	Initial	Israel	viral	female	child	15.8	FALSE	9.3		137	7.055	negative					FALSE	no	negative	FALSE		FALSE	FALSE	FALSE	FALSE	FALSE	FALSE	FALSE	FALSE	FALSE	FALSE	FALSE	FALSE		0.306306		0.0855856	0.418919	0.829816
TTT-M-30	Initial	Israel	viral	male	child	47.4	FALSE	6.3		160	11.8	negative			38		FALSE	no	negative	FALSE	60	FALSE	FALSE	FALSE	FALSE	FALSE	FALSE	FALSE	FALSE	FALSE	FALSE	FALSE	FALSE		0.139403	0.231626	0.541015	0.0723092	0.118894
TTT-M-31	Initial	Israel	viral	female	child	170.4	FALSE	4.3		194		negative					TRUE	no	marginal	FALSE		FALSE	FALSE	FALSE	FALSE	FALSE	FALSE	FALSE	FALSE	FALSE	FALSE	FALSE	FALSE	0.00555556	0.133333	0.384444	0.424444	0.0277778
TTT-M-32	Initial	Israel	viral	female	child	64.3	TRUE	7.9		168		negative		yes			FALSE	no	negative	FALSE		FALSE	FALSE	FALSE	FALSE	TRUE	FALSE	FALSE	FALSE	FALSE	FALSE	FALSE	FALSE		0.4039	0.243625	0.347975		0.0477454
TTT-M-33	Initial	Israel	viral	male	child	12.7	FALSE	9.6	positive	173	12.4	negative		yes			FALSE	no	negative	FALSE		FALSE	FALSE	FALSE	FALSE	FALSE	FALSE	FALSE	FALSE	FALSE	FALSE	FALSE	FALSE		0.605765	0.236042	0.157059		0.0314355
TTT-M-34	Initial	Israel	viral	male	child	1.5	FALSE	5.4		80		negative		yes			TRUE	yes	negative	FALSE		FALSE	FALSE	FALSE	FALSE	FALSE	FALSE	FALSE	FALSE	FALSE	FALSE	FALSE	FALSE		0.0934272	0.829812	0.0755869
TTT-M-35	Initial	Israel	viral	male	child	5	FALSE	2.5		151	8.485	negative		yes	44		FALSE	no	negative	FALSE		FALSE	FALSE	FALSE	FALSE	FALSE	FALSE	FALSE	FALSE	FALSE	FALSE	FALSE	FALSE		0.228537	0.00544135	0.214933	0.551088	0.216376
TTT-M-36	Initial	Israel	viral	male	child	31.3	TRUE	6.5		155		negative		yes			FALSE	no		FALSE		TRUE	FALSE	FALSE	FALSE	FALSE	FALSE	FALSE	FALSE	FALSE	FALSE	FALSE	FALSE			0.120588	0.123036	0.750867
TTT-M-37	Initial	Israel	viral	female	child	18.5	FALSE	5.3		153		negative		yes			FALSE	no	negative	FALSE		FALSE	FALSE	FALSE	FALSE	FALSE	FALSE	FALSE	FALSE	FALSE	FALSE	FALSE	FALSE		0.569779	0.323042	0.0138052	0.0170683
TTT-M-38	Initial	Israel	viral	female	child	29.8	FALSE	14		198	13	negative					FALSE	no		FALSE		FALSE	FALSE	FALSE	FALSE	FALSE	FALSE	FALSE	FALSE	FALSE	FALSE	FALSE	FALSE		0.28121	0.437581	0.169811	0.0382528	0.0700578
TTT-M-39	Initial	Israel	viral	male	child	6.6	FALSE	3.9		140		negative					FALSE	yes		FALSE		FALSE	FALSE	FALSE	FALSE	FALSE	FALSE	FALSE	FALSE	FALSE	FALSE	FALSE	FALSE		0.922128	0.0161702	0.012766	0.00765957	0.061767
TTT-M-40	Initial	Israel	viral	female	child	75.2	FALSE	10.9		150	10.6	negative					FALSE	no	negative	FALSE		FALSE	FALSE	FALSE	FALSE	FALSE	FALSE	FALSE	FALSE	FALSE	FALSE	FALSE	FALSE		0.371298	0.40167	0.222475		0.0351648
TTT-M-41	Initial	Israel	bacterial	female	child	148.8	FALSE	9.6	positive	138	31	negative					FALSE	no		FALSE		FALSE	FALSE	FALSE	FALSE	FALSE	FALSE	FALSE	FALSE	FALSE	FALSE	FALSE	FALSE		0.201878	0.397994	0.100726	0.284891	0.0161663
TTT-M-42	Initial	Israel	viral	female	child	17.6	TRUE			153		negative					FALSE	no		FALSE		TRUE	FALSE	FALSE	FALSE	FALSE	FALSE	FALSE	FALSE	FALSE	FALSE	FALSE	FALSE	0.00579039	0.376375	0.321946	0.0486393	0.175449	0.381728
TTT-M-43	Initial	Israel	bacterial (mixed)	female	child	60.6	TRUE			131	16	negative		yes			FALSE	no	negative	FALSE	37	TRUE	FALSE	FALSE	FALSE	FALSE	FALSE	FALSE	FALSE	FALSE	FALSE	FALSE	FALSE		0.311084	0.0189835	0.0220453	0.645438
TTT-M-44	Initial	Israel	bacterial	male	child	21.5	FALSE	23.5		156	20	negative					FALSE	no		FALSE		TRUE	FALSE	FALSE	FALSE	FALSE	FALSE	FALSE	FALSE	FALSE	FALSE	FALSE	FALSE		0.208211	0.175953		0.580645	0.925115
TTT-M-45	Initial	Israel	viral	male	child	25.3	TRUE	11.2		175	9.8	negative		yes			FALSE	no	negative	FALSE		TRUE	FALSE	FALSE	FALSE	FALSE	FALSE	FALSE	FALSE	FALSE	FALSE	FALSE	FALSE		0.673898		0.0511672	0.0580052	0.0689655
TTT-M-46	Initial	Israel	viral	female	child	55.4	FALSE	9.4		167		negative		yes			FALSE	no	negative	FALSE		FALSE	FALSE	FALSE	FALSE	FALSE	FALSE	FALSE	FALSE	FALSE	FALSE	FALSE	FALSE		0.43126	0.405074	0.116203	0.0310966	0.116846
TTT-M-47	Initial	Israel	viral	male	child	28	FALSE	5.8		172	36.8	negative		yes			TRUE	no		FALSE		FALSE	FALSE	FALSE	FALSE	FALSE	FALSE	FALSE	FALSE	FALSE	FALSE	FALSE	FALSE		0.309252	0.303549	0.383397
TTT-M-48	Initial	Israel	viral	male	child	45.3	FALSE	17.3	negative	184	11	negative					TRUE	no	negative	FALSE		FALSE	FALSE	FALSE	FALSE	FALSE	FALSE	FALSE	FALSE	FALSE	FALSE	FALSE	FALSE			0.353289	0.6458		0.0856371
TTT-M-49	Initial	Israel	viral	male	child	85.4	FALSE	9.8		170	8.66	negative		yes			TRUE	no	negative	FALSE		FALSE	FALSE	FALSE	FALSE	FALSE	FALSE	FALSE	FALSE	FALSE	FALSE	FALSE	FALSE		0.535361	0.0565771	0.0219236	0.318953
TTT-M-50	Initial	Israel	viral	male	child	5.5	FALSE	9.6		141	14	negative		yes			FALSE	no		FALSE		FALSE	FALSE	FALSE	FALSE	FALSE	FALSE	FALSE	FALSE	FALSE	FALSE	FALSE	FALSE		0.764034	0.0769622	0.0660401	0.023368	0.146661
TTT-M-51	Initial	Israel	viral	female	child	12.1	FALSE	3.53		124	17.2	negative					FALSE	no	negative	FALSE		FALSE	FALSE	FALSE	FALSE	FALSE	FALSE	FALSE	FALSE	FALSE	FALSE	FALSE	FALSE		0.281541	0.338363	0.177849	0.146709	0.272896
TTT-M-52	Initial	Israel	viral	male	child	58.5	FALSE	8.2		163	14	negative			41		TRUE	no		FALSE	46	FALSE	FALSE	FALSE	FALSE	FALSE	FALSE	FALSE	FALSE	FALSE	FALSE	FALSE	FALSE	0.00833056	0.76008	0.174275		0.032989
TTT-M-53	Initial	Israel	viral	male	child	9.4	FALSE	2.6		120		negative					FALSE	no		FALSE		FALSE	FALSE	FALSE	FALSE	FALSE	FALSE	FALSE	FALSE	FALSE	FALSE	FALSE	FALSE	0.0994624	0.0819892	0.302419	0.495968	0.0094086
TTT-M-54	Initial	Israel	viral	male	child	171.9	FALSE	12.62		173		negative		no			FALSE	no		FALSE		FALSE	FALSE	FALSE	FALSE	FALSE	FALSE	FALSE	FALSE	FALSE	FALSE	FALSE	FALSE	0.00818926	0.786169			0.0718835	0.00751252
TTT-M-55	Initial	Israel	viral	female	child	1.7	FALSE			166		negative					TRUE	no		FALSE		FALSE	FALSE	FALSE	FALSE	FALSE	FALSE	FALSE	FALSE	FALSE	FALSE	FALSE	FALSE	0.0129564	0.147232	0.480565	0.325088	0.0282686
TTT-M-56	Initial	Israel	viral	female	child	2	FALSE	4.19		149		negative		yes	45		FALSE	no	negative	FALSE		FALSE	FALSE	FALSE	FALSE	FALSE	FALSE	FALSE	FALSE	FALSE	FALSE	FALSE	FALSE		0.702058	0.217284	0.0255144	0.0238683	0.0579151
TTT-M-57	Initial	Israel	viral	female	child	10.2	FALSE	10.41		170		negative		yes			TRUE	no	negative	FALSE		FALSE	FALSE	FALSE	FALSE	FALSE	FALSE	FALSE	FALSE	FALSE	FALSE	FALSE	FALSE	0.0119534	0.357726	0.241691	0.360058	0.016035	0.0290524
TTT-M-58	Initial	Israel	viral	female	child	49.5	FALSE	3.03		167	7.925	negative					FALSE	no		FALSE		FALSE	FALSE	FALSE	FALSE	FALSE	FALSE	FALSE	FALSE	FALSE	FALSE	FALSE	FALSE		0.453162	0.120609	0.155152	0.204918	0.0855626
TTT-M-59	Initial	Israel	viral	male	child	1.3	FALSE	2.14		141	17	negative		yes			TRUE	yes	negative	FALSE	98	FALSE	FALSE	FALSE	FALSE	FALSE	FALSE	FALSE	FALSE	FALSE	FALSE	FALSE	FALSE		0.726659	0.15928	0.110686
TTT-M-60	Initial	Israel	viral	female	adult	65.5	FALSE	1.29		92		negative		no	39		FALSE	no		FALSE	67	FALSE	FALSE	FALSE	FALSE	FALSE	FALSE	FALSE	FALSE	FALSE	FALSE	FALSE	FALSE	0.0638342		0.466114	0.406839	0.0474611		0.0053886
TTT-M-61	Initial	Israel	viral	female	child	27.5	FALSE	8.3		175	15	negative		no			FALSE	no		FALSE		FALSE	FALSE	FALSE	FALSE	FALSE	FALSE	FALSE	FALSE	FALSE	FALSE	FALSE	FALSE		0.0896781	0.373363	0.536959
TTT-M-62	Initial	Israel	viral	male	child	27.2	FALSE	4.5	positive	174			1.7	no			FALSE	no		FALSE		FALSE	FALSE	FALSE	FALSE	FALSE	FALSE	FALSE	FALSE	FALSE	FALSE	FALSE	FALSE	0.0382166		0.00849257	0.0233546	0.605096	0.794893
TTT-M-63	Initial	Israel	viral	female	child	24.5	FALSE	6.3		149	9.5		4.2	yes			FALSE	no		FALSE		FALSE	FALSE	FALSE	FALSE	FALSE	FALSE	FALSE	FALSE	FALSE	FALSE	FALSE	FALSE		0.83628			0.100344	0.0813447
TTT-M-64	Initial	Israel	bacterial (mixed)	male	child	43.1	TRUE	14.1	positive	156	8.5	negative	4.8	no			FALSE	yes		FALSE		FALSE	FALSE	FALSE	FALSE	FALSE	FALSE	FALSE	FALSE	FALSE	FALSE	FALSE	FALSE	0.00858474	0.247976	0.104243	0.0453765	0.329409	0.104285
TTT-M-65	Initial	Israel	bacterial	male	child	54.3	FALSE	15.9		166	16	negative	3.1	no			FALSE	no		FALSE		FALSE	FALSE	FALSE	FALSE	FALSE	FALSE	FALSE	FALSE	FALSE	FALSE	FALSE	FALSE		0.505486	0.225935	0.141895	0.0516209	0.0237296
TTT-M-66	Initial	Israel	viral	male	child	15.3	FALSE	4.8	positive	154	8.5	negative	1.4	no			FALSE	no		FALSE		FALSE	FALSE	FALSE	FALSE	FALSE	FALSE	FALSE	FALSE	FALSE	FALSE	FALSE	FALSE		0.771822		0.0382848	0.0306279	0.854377
TTT-M-67	Initial	Israel	viral	female	adult	2.8	FALSE	11.6		83		negative		no			TRUE	yes		TRUE		FALSE	FALSE	FALSE	FALSE	FALSE	FALSE	TRUE	FALSE	FALSE	FALSE	FALSE	FALSE	0.00632359	0.165068	0.371348	0.383995	0.0244222	0.0372671
TTT-M-68	Initial	Israel	viral	male	child	77.5	FALSE	7.2		149		negative		yes			FALSE	no	negative	FALSE		FALSE	FALSE	FALSE	FALSE	FALSE	FALSE	FALSE	FALSE	FALSE	FALSE	FALSE	FALSE		0.803778	0.0875131	0.103253
TTT-M-69	Initial	Israel	bacterial (mixed)	male	adult	15.5	FALSE	7.5	positive	69			3.4	yes			FALSE	no		TRUE		FALSE	TRUE	FALSE	FALSE	FALSE	TRUE	FALSE	FALSE	FALSE	FALSE	FALSE	FALSE	0.186219	0.126254	0.408417	0.115133	0.0922372
TTT-M-70	Initial	Israel	viral	male	child	1.8	FALSE	5.3		107	27		6.2	no			FALSE	no		FALSE		FALSE	FALSE	FALSE	FALSE	FALSE	FALSE	FALSE	FALSE	FALSE	FALSE	FALSE	FALSE		0.0171083	0.543918	0.18527	0.156061
TTT-M-71	Initial	Israel	bacterial	male	adult	169.8	TRUE	16.2	negative	111			10.1	no	30		FALSE	no		FALSE		FALSE	TRUE	TRUE	FALSE	TRUE	FALSE	FALSE	FALSE	FALSE	FALSE	FALSE	TRUE	0.610231	0.0526541	0.0134846	0.133562	0.0398116	0.00852923	0.0383134
TTT-M-72	Initial	Israel	viral	male	adult	14	FALSE	7.8	positive	93		negative	4.1	no			FALSE	no		FALSE		FALSE	FALSE	FALSE	FALSE	FALSE	FALSE	FALSE	FALSE	FALSE	FALSE	FALSE	FALSE	0.0421031		0.266443	0.658358			0.00775031
TTT-M-73	Initial	Israel	viral	female	child	15.1	FALSE	4.6	positive	166		negative	3.9	no			FALSE	yes		FALSE		FALSE	FALSE	FALSE	FALSE	TRUE	FALSE	FALSE	FALSE	FALSE	FALSE	FALSE	FALSE		0.850139			0.039778	0.473509
TTT-M-74	Initial	Israel	bacterial (mixed)	male	child	106.5	TRUE	26.2	positive	175	7.5	negative	2.5	yes			FALSE	no		FALSE		FALSE	FALSE	FALSE	FALSE	FALSE	FALSE	FALSE	FALSE	FALSE	FALSE	FALSE	FALSE		0.496449	0.395739		0.107166
TTT-M-75	Initial	Israel	bacterial	female	child	311.8	TRUE	30.2		206	7.5	negative	3.8	no	37		FALSE	no		FALSE		FALSE	FALSE	FALSE	FALSE	FALSE	FALSE	FALSE	FALSE	FALSE	FALSE	FALSE	FALSE	0.0065775	0.152598	0.347731	0.224512	0.136812	0.0154941
TTT-M-76	Initial	Israel	viral	male	adult	75.4	FALSE	8.1	positive	102		negative	8.4	no	28		FALSE	no		FALSE		FALSE	FALSE	FALSE	FALSE	FALSE	FALSE	FALSE	FALSE	FALSE	FALSE	FALSE	FALSE	0.117701	0.0321624	0.260036	0.337819	0.0522354	0.00843526	0.0552007
TTT-M-77	Initial	Israel	bacterial	male	adult	268	TRUE	14.9	negative	74			4.6	no			FALSE	yes		TRUE		TRUE	FALSE	FALSE	FALSE	FALSE	FALSE	TRUE	FALSE	FALSE	FALSE	FALSE	FALSE	0.723546			0.271998
TTT-M-78	Initial	Israel	viral	male	child	0.6	FALSE	0.9		171	4.95	negative		no			FALSE	no		FALSE		FALSE	FALSE	FALSE	FALSE	FALSE	FALSE	FALSE	FALSE	FALSE	FALSE	FALSE	FALSE	0.0148914	0.817787		0.0293692	0.101138
TTT-M-79	Initial	Israel	bacterial	male	adult	195.6	FALSE	19	positive	84			5.3	no	47		TRUE	no		FALSE		FALSE	FALSE	TRUE	FALSE	FALSE	FALSE	FALSE	FALSE	FALSE	FALSE	FALSE	FALSE	0.475196		0.00913838	0.269582	0.0411227		0.0339426
TTT-M-80	Initial	Israel	bacterial (mixed)	female	adult	15	FALSE	6.1	positive	111			4.1	no	35		FALSE	yes		TRUE		FALSE	FALSE	FALSE	FALSE	FALSE	FALSE	FALSE	FALSE	FALSE	FALSE	FALSE	FALSE	0.0111709	0.0051717	0.626189	0.250931	0.01717
TTT-M-81	Initial	Israel	viral	male	child	4.5	FALSE	6.5		130	15	negative	2.2	no	41		TRUE	no	negative	FALSE		FALSE	FALSE	FALSE	FALSE	FALSE	FALSE	FALSE	FALSE	FALSE	FALSE	FALSE	FALSE	0.00552486	0.20102	0.236294	0.131747	0.110072	0.0200551
TTT-M-82	Initial	Israel	bacterial	male	child	194	FALSE	20.2		167	9.4	negative	3.9	no	39		FALSE	no	marginal	FALSE		FALSE	FALSE	FALSE	FALSE	FALSE	FALSE	FALSE	FALSE	FALSE	FALSE	FALSE	FALSE		0.58909	0.196522	0.193902	0.0197713	0.00680432
TTT-M-83	Initial	Israel	viral	male	adult	68.9	FALSE	7.2	positive				8.6	no			FALSE	no		TRUE		FALSE	FALSE	FALSE	FALSE	FALSE	TRUE	FALSE	FALSE	FALSE	FALSE	FALSE	FALSE	0.157721	0.133945	0.029661	0.22952	0.0131827		0.048258
TTT-M-84	Initial	Israel	bacterial	male	child	281.3	TRUE	19.4		150	60			no	38		FALSE	yes		FALSE		FALSE	FALSE	FALSE	FALSE	FALSE	FALSE	FALSE	FALSE	FALSE	FALSE	FALSE	FALSE	0.00583876	0.151808	0.0327869	0.370312	0.430496	0.0701608
TTT-M-85	Initial	Israel	bacterial	male	child	51.4	FALSE	8.4		68	44		3.4	no	38		FALSE	no		FALSE		FALSE	FALSE	FALSE	FALSE	FALSE	FALSE	FALSE	FALSE	FALSE	FALSE	FALSE	FALSE	0.00798358	0.0282847		0.0189325	0.315465	0.00891561
TTT-M-86	Initial	Israel	viral	male	child	8.3	FALSE	2.2		179		negative		no			FALSE	no	negative	FALSE		FALSE	FALSE	FALSE	FALSE	FALSE	FALSE	FALSE	FALSE	FALSE	FALSE	FALSE	FALSE		0.312283	0.153863	0.468099	0.0477431
TTT-M-87	Initial	Israel	bacterial (mixed)	female	child	27.1	FALSE	6.9	positive	163	11	negative	2.1	no			FALSE	no		FALSE		FALSE	FALSE	FALSE	FALSE	FALSE	FALSE	FALSE	FALSE	FALSE	FALSE	FALSE	FALSE		0.317913	0.219467	0.333457	0.0251665	0.264978
TTT-M-88	Initial	Israel	bacterial (mixed)	male	child	91.9	TRUE	23.7		170		negative	2.3	no	38		FALSE	no		FALSE		FALSE	FALSE	FALSE	FALSE	TRUE	FALSE	FALSE	FALSE	FALSE	FALSE	FALSE	FALSE	0.00541586				0.958221	0.45174
TTT-M-89	Initial	Israel	bacterial	female	adult	42.3	TRUE	13.1		101		negative	3.7	no	37		FALSE	yes		TRUE		TRUE	FALSE	FALSE	FALSE	FALSE	FALSE	FALSE	FALSE	FALSE	FALSE	FALSE	FALSE	0.293738	0.11395	0.0423573	0.128453	0.0223296	0.0156746	0.0593923
TTT-M-90	Initial	Israel	bacterial	male	child	91.6	TRUE	10.1	negative	94	69	negative	4.5	no	42		FALSE	no	negative	FALSE		FALSE	FALSE	FALSE	FALSE	TRUE	FALSE	FALSE	FALSE	FALSE	FALSE	FALSE	FALSE	0.0143742	0.102609	0.27709	0.417514	0.113003		0.0265369
TTT-M-91	Initial	Israel	viral	female	child	0.5	FALSE	0.88		150	5.32		2.6	no	39		FALSE	no		FALSE		FALSE	FALSE	FALSE	FALSE	FALSE	FALSE	FALSE	FALSE	FALSE	FALSE	FALSE	FALSE	0.0108742		0.0100213	0.0110874	0.661194
TTT-M-92	Initial	Israel	viral	female	adult	15.3	FALSE	13.5	positive	120		negative	5.3	no			FALSE	no		TRUE		FALSE	FALSE	FALSE	FALSE	FALSE	FALSE	TRUE	FALSE	FALSE	FALSE	FALSE	FALSE	0.080482			0.0417474	0.684958		0.02238
TTT-M-93	Initial	Israel	bacterial	male	adult	316.4	TRUE	11.1		115		negative	14.8	no			FALSE	yes		TRUE		FALSE	FALSE	FALSE	FALSE	TRUE	TRUE	TRUE	FALSE	FALSE	FALSE	FALSE	FALSE	0.0311967		0.289301	0.647575	0.0151109
TTT-M-94	Initial	Israel	viral	male	child	34.5	FALSE	14.7	positive	121		negative	5.2	no			FALSE	no		FALSE		FALSE	FALSE	FALSE	FALSE	FALSE	FALSE	FALSE	FALSE	FALSE	FALSE	FALSE	FALSE	0.247086	0.0871795		0.521445	0.0135198	0.089608
TTT-M-95	Initial	Israel	viral	female	child	8	FALSE	5.5		160	9.7	negative	5.1	yes			FALSE	no		FALSE		FALSE	FALSE	FALSE	FALSE	FALSE	FALSE	FALSE	FALSE	FALSE	FALSE	FALSE	FALSE	0.0075188	0.493943	0.37782		0.0215121
TTT-M-96	Initial	Israel	viral	male	child	18	FALSE	8.5		124	12	negative		no			TRUE	no		FALSE		FALSE	FALSE	TRUE	FALSE	FALSE	FALSE	FALSE	FALSE	FALSE	FALSE	FALSE	FALSE		0.292703	0.661435		0.0358744
TTT-M-97	Initial	Israel	viral	male	child	9.5	FALSE	5.3		163		negative	1.5	no			FALSE	no	negative	FALSE		FALSE	FALSE	FALSE	FALSE	FALSE	FALSE	FALSE	FALSE	FALSE	FALSE	FALSE	FALSE	0.0154785	0.0167866		0.00610421	0.786135	0.031488
TTT-M-98	Initial	Israel	bacterial	female	child	109.5	TRUE		negative	130		negative	1.3	yes	29		FALSE	yes		FALSE		FALSE	FALSE	TRUE	FALSE	TRUE	FALSE	FALSE	FALSE	FALSE	FALSE	FALSE	TRUE	0.620482		0.0145582	0.0436747	0.0155622		0.0163153
TTT-M-99	Initial	Israel	bacterial	male	adult	155.5	TRUE	4.9	negative	108		negative	4.5	no			FALSE	no		TRUE		FALSE	FALSE	FALSE	FALSE	FALSE	FALSE	FALSE	FALSE	FALSE	FALSE	FALSE	FALSE	0.304317	0.0116686		0.0394399			0.0504084
TTT-M-100	Initial	Israel	bacterial	male	adult	151	TRUE	5.9	negative	85		negative	3.1	no	41		FALSE	no		FALSE		FALSE	FALSE	FALSE	FALSE	FALSE	TRUE	FALSE	FALSE	FALSE	FALSE	FALSE	FALSE	0.779168			0.11144	0.0243348		0.0170571
TTT-M-101	Initial	Israel	bacterial	male	adult	120.8	TRUE	9.6	negative	93			3.6	no			FALSE	yes		FALSE		FALSE	FALSE	FALSE	FALSE	TRUE	FALSE	FALSE	FALSE	FALSE	FALSE	FALSE	FALSE	0.425795	0.0131247		0.0721858	0.00883392		0.116608
TTT-M-102	Initial	Israel	bacterial	female	adult	112.2	FALSE	6.2	positive	68			6.1	no	40		FALSE	no		FALSE		FALSE	FALSE	FALSE	FALSE	FALSE	FALSE	FALSE	FALSE	FALSE	FALSE	FALSE	FALSE	0.03474		0.644714	0.144288	0.0255754
TTT-M-103	Initial	Israel	bacterial	male	adult	84.1	FALSE	29		79		positive	14	no	25		FALSE	no		TRUE		FALSE	FALSE	FALSE	FALSE	FALSE	FALSE	FALSE	FALSE	FALSE	FALSE	FALSE	FALSE					0.260562
TTT-M-104	Initial	Israel	bacterial	male	adult	12.8	FALSE	21.2	positive	120		negative		no	48		FALSE	no		FALSE		FALSE	FALSE	TRUE	FALSE	FALSE	FALSE	FALSE	FALSE	FALSE	FALSE	FALSE	FALSE	0.0431894		0.586047	0.0473976	0.0934662	0.0313742
TTT-M-105	Initial	Israel	viral	male	adult	20	FALSE	7.2		80			4.6	yes			TRUE	no		FALSE		FALSE	FALSE	FALSE	FALSE	FALSE	FALSE	FALSE	FALSE	FALSE	FALSE	FALSE	FALSE	0.532149	0.0118443		0.33143	0.0112098		0.0209391
TTT-M-106	Initial	Israel	bacterial	male	adult	95.3	FALSE	14.9		95		positive	5.4	no	42		TRUE	no		TRUE		FALSE	FALSE	FALSE	FALSE	FALSE	FALSE	TRUE	FALSE	FALSE	FALSE	FALSE	FALSE	0.439676		0.0807018	0.359244			0.0442645
TTT-M-107	Initial	Israel	bacterial	female	adult	392.2	FALSE	13.2		76		positive	7.9	no	31		TRUE	no	positive	TRUE		FALSE	FALSE	FALSE	FALSE	FALSE	FALSE	TRUE	FALSE	FALSE	FALSE	FALSE	FALSE	0.780276		0.0437384	0.0552919	0.0266144
TTT-M-108	Initial	Israel	bacterial	male	adult	106.4	FALSE	5.8	positive	90		negative	2.6	no	45		TRUE	no		FALSE		FALSE	FALSE	FALSE	FALSE	FALSE	FALSE	FALSE	FALSE	FALSE	FALSE	FALSE	FALSE	0.0517807	0.00913777		0.0339738	0.105202	0.0206855	0.014761
TTT-M-109	Initial	Israel	bacterial	male	adult	43.1	FALSE	9.7		65		positive	4.5	no	36		FALSE	no		FALSE		FALSE	FALSE	TRUE	FALSE	FALSE	FALSE	FALSE	FALSE	FALSE	FALSE	FALSE	FALSE	0.472386	0.028067	0.0640561	0.0780896	0.0226347	0.00882594	0.0432322
TTT-M-110	Initial	Israel	bacterial	female	adult	285	FALSE	23.9		72		positive	14.6	no			FALSE	yes		TRUE		FALSE	FALSE	FALSE	FALSE	FALSE	FALSE	FALSE	FALSE	FALSE	FALSE	FALSE	FALSE	0.0219638	0.217916	0.372093	0.352283			0.00516796
TTT-M-111	Initial	Israel	bacterial	male	adult	17.5	FALSE	12.6		87		positive	5.6	no	35		FALSE	no		FALSE		FALSE	FALSE	FALSE	FALSE	FALSE	FALSE	FALSE	FALSE	FALSE	FALSE	FALSE	FALSE	0.184476	0.114169	0.056977	0.536444	0.0234358	0.0103135	0.00688024
TTT-M-112	Initial	Israel	bacterial	male	adult	198.8	TRUE	14.3	negative	105		negative	4.8	no	36		FALSE	yes		FALSE		FALSE	FALSE	FALSE	FALSE	TRUE	FALSE	FALSE	FALSE	FALSE	FALSE	FALSE	FALSE	0.0300258	0.030495	0.11377	0.395731	0.0757682	0.00562852	0.0105559
TTT-M-113	Initial	Israel	bacterial	male	adult	98.8	FALSE	10		90		negative	9.3	no	31		FALSE	yes		TRUE		FALSE	TRUE	FALSE	FALSE	TRUE	FALSE	FALSE	FALSE	FALSE	FALSE	FALSE	FALSE	0.572715	0.0542619		0.0612917	0.101933	0.0128497	0.0147188
TTT-M-114	Initial	Israel	bacterial	female	adult	213.8	TRUE	12.8		74			5.9	no	36		FALSE	no		FALSE		TRUE	FALSE	FALSE	FALSE	FALSE	FALSE	FALSE	FALSE	FALSE	FALSE	FALSE	TRUE	0.617744		0.291347	0.0674699
TTT-M-115	Initial	Israel	viral	male	adult	150.7	FALSE	7.6	positive	95		negative	9.5	no	37		TRUE	yes		TRUE		FALSE	TRUE	TRUE	FALSE	FALSE	FALSE	TRUE	FALSE	FALSE	FALSE	FALSE	FALSE	0.809136			0.188076
TTT-M-116	Initial	Israel	bacterial	male	adult	25.1	TRUE	16.8		117		negative	7.8	no	34		FALSE	yes		FALSE		TRUE	FALSE	FALSE	FALSE	FALSE	FALSE	TRUE	FALSE	FALSE	FALSE	FALSE	FALSE	0.0337535		0.202307	0.755394
TTT-M-117	Initial	Israel	bacterial (mixed)	female	adult	185.1	FALSE	22.9	positive	70		negative	7.6	yes	29		FALSE	yes		TRUE		TRUE	FALSE	FALSE	TRUE	FALSE	FALSE	FALSE	FALSE	FALSE	FALSE	FALSE	TRUE			0.857114	0.115766
TTT-M-118	Initial	Israel	bacterial (mixed)	female	adult	233.7	FALSE	17.1	negative	97		negative	6.3	no	38		FALSE	yes		FALSE		FALSE	FALSE	FALSE	FALSE	FALSE	FALSE	FALSE	FALSE	FALSE	FALSE	FALSE	FALSE	0.0569676		0.269281	0.343558	0.0532428	0.0174646	0.030894
TTT-M-119	Initial	Israel	bacterial (mixed)	male	adult	166.1	TRUE	9.1				negative	7.1	no	36		FALSE	yes		TRUE		TRUE	FALSE	FALSE	FALSE	FALSE	FALSE	TRUE	FALSE	FALSE	FALSE	FALSE	FALSE	0.0553936			0.567865	0.0385488		0.053126
TTT-M-120	Initial	Israel	bacterial	male	adult	114.4	TRUE	15.6		120		negative	6.9	no	34		FALSE	no	negative	TRUE		FALSE	FALSE	FALSE	FALSE	TRUE	FALSE	TRUE	FALSE	FALSE	FALSE	FALSE	FALSE	0.00976385		0.192325	0.748865			0.00908265
TTT-M-121	Initial	Israel	bacterial (mixed)	female	adult	24	FALSE	20.7	positive	112		negative	35.3	no	37		FALSE	yes		TRUE		FALSE	FALSE	FALSE	TRUE	FALSE	TRUE	FALSE	FALSE	FALSE	FALSE	FALSE	TRUE	0.0583736	0.768921	0.134058	0.0171095	0.0185185
TTT-M-122	Initial	Israel	viral	male	adult	10.2	FALSE	7.1					5.3	no			FALSE	no		TRUE		FALSE	FALSE	FALSE	FALSE	FALSE	FALSE	FALSE	FALSE	FALSE	FALSE	FALSE	FALSE			0.320774	0.616778			0.00541216
TTT-M-123	Initial	Israel	bacterial	female	adult	30.4	FALSE	18.2		106		positive	2.2	no	27		FALSE	no		FALSE		FALSE	FALSE	FALSE	FALSE	FALSE	FALSE	FALSE	FALSE	FALSE	FALSE	FALSE	FALSE	0.249577		0.14467	0.505499	0.0124788
TTT-M-124	Initial	Israel	viral	female	adult	36	FALSE	15.6		71			4.6	no	40		FALSE	yes		FALSE		FALSE	FALSE	FALSE	FALSE	FALSE	FALSE	FALSE	FALSE	FALSE	FALSE	FALSE	FALSE		0.174505	0.727517	0.0979785
TTT-M-125	Initial	Israel	viral	female	adult	53.2	FALSE	6.9	negative	67			10.4	no			TRUE	no		TRUE		FALSE	FALSE	FALSE	FALSE	FALSE	FALSE	FALSE	FALSE	FALSE	FALSE	FALSE	FALSE	0.631863		0.0323529	0.0340686	0.0848039
TTT-M-126	Initial	Netherlands	viral	male	child	45	FALSE		positive	50	21.3	negative				7.35	FALSE	yes		FALSE		FALSE	FALSE	FALSE	FALSE	FALSE	FALSE	FALSE	FALSE	FALSE	FALSE	FALSE	FALSE	0.00877193	0.123851	0.358187	0.276107	0.0791562
TTT-M-127	Initial	Netherlands	viral	male	child	11	FALSE		positive	200	7.3			no			FALSE	no		FALSE		FALSE	FALSE	FALSE	FALSE	FALSE	FALSE	FALSE	FALSE	FALSE	FALSE	FALSE	FALSE		0.370018	0.320858	0.261987	0.0327736
TTT-M-128	Initial	Netherlands	viral	male	child	41	FALSE		positive	123	28.2			yes	44.7		FALSE	no		FALSE		FALSE	FALSE	FALSE	FALSE	FALSE	FALSE	FALSE	FALSE	FALSE	FALSE	FALSE	FALSE		0.0189325	0.90997	0.0676737
TTT-M-129	Initial	Netherlands	viral	female	child	27	FALSE		positive	180	5.73	negative		yes			FALSE	no	negative	FALSE		FALSE	FALSE	FALSE	FALSE	FALSE	FALSE	FALSE	FALSE	FALSE	FALSE	FALSE	FALSE	0.0179023	0.0855097	0.421862	0.364996	0.0084246	0.0141815
TTT-M-130	Initial	Netherlands	bacterial	female	child	252	TRUE			105	55	positive				7.42	FALSE	yes		FALSE		FALSE	FALSE	FALSE	FALSE	TRUE	FALSE	FALSE	FALSE	FALSE	FALSE	FALSE	FALSE		0.0278407	0.455636	0.507922
TTT-M-131	Initial	Netherlands	viral	male	child	23	FALSE		positive	170	4.5	negative		yes		7.34	FALSE	no	negative	FALSE		FALSE	FALSE	FALSE	FALSE	FALSE	FALSE	FALSE	FALSE	FALSE	FALSE	FALSE	FALSE		0.957492	0.00703364	0.012844	0.016208	0.245235
TTT-M-132	Initial	Netherlands	bacterial	female	child	89	FALSE		negative	117	23.6						FALSE	no	positive	FALSE		FALSE	FALSE	FALSE	FALSE	FALSE	FALSE	FALSE	FALSE	FALSE	FALSE	FALSE	FALSE		0.480313	0.384843	0.117909
TTT-M-133	Initial	Netherlands	bacterial (mixed)	male	child	5.2	TRUE		positive	160		negative	4.7	yes		7.34	FALSE	yes		FALSE		FALSE	FALSE	FALSE	FALSE	FALSE	FALSE	FALSE	FALSE	FALSE	FALSE	FALSE	FALSE		0.243914	0.332278	0.0202045	0.274343	0.0356759
TTT-M-134	Initial	Netherlands	bacterial	male	child	290	TRUE		positive	165	8.05	negative		yes	24	7.21	FALSE	yes	negative	FALSE		FALSE	FALSE	FALSE	FALSE	FALSE	FALSE	FALSE	FALSE	FALSE	FALSE	FALSE	FALSE					0.706538
TTT-M-135	Initial	Netherlands	bacterial (mixed)	female	child	50	FALSE		positive	170	6.4	negative		yes		7.29	FALSE	no		FALSE		FALSE	FALSE	FALSE	FALSE	FALSE	FALSE	FALSE	FALSE	FALSE	FALSE	FALSE	FALSE	0.958055	0.0312057
TTT-M-136	Initial	Netherlands	bacterial (mixed)	male	child	7	FALSE		positive	180	10.5	positive	4.3	yes		7.29	FALSE	no	negative	FALSE		FALSE	FALSE	FALSE	FALSE	FALSE	FALSE	FALSE	FALSE	FALSE	FALSE	FALSE	FALSE		0.272487		0.00925926	0.391093
TTT-M-137	Initial	Netherlands	bacterial (mixed)	female	child	11	TRUE		positive	170	3.27	positive	2.1	yes		7.27	FALSE	no		FALSE		FALSE	FALSE	FALSE	TRUE	FALSE	FALSE	FALSE	FALSE	FALSE	FALSE	FALSE	FALSE	0.179832	0.010084		0.00896358	0.760224	0.547902
TTT-M-138	Initial	Netherlands	viral	female	child	45	TRUE		positive	130	2.8	negative		yes		7.39	FALSE	no		FALSE		FALSE	FALSE	FALSE	FALSE	FALSE	FALSE	FALSE	FALSE	FALSE	FALSE	FALSE	FALSE				0.0089741	0.843973
TTT-M-139	Initial	Netherlands	viral	female	child	27	TRUE		positive	220	10	negative	6.3	yes		7.1	FALSE	no	marginal	FALSE		FALSE	FALSE	FALSE	FALSE	TRUE	FALSE	FALSE	FALSE	FALSE	FALSE	FALSE	FALSE					0.172299	0.0619934
TTT-M-140	Initial	Netherlands	viral	male	child	14	FALSE		positive	152	17.2			yes	39.5	7.43	FALSE	yes		FALSE		FALSE	FALSE	FALSE	FALSE	FALSE	FALSE	FALSE	FALSE	FALSE	FALSE	FALSE	FALSE		0.267932	0.457427	0.260759
TTT-M-141	Initial	Netherlands	bacterial (mixed)	female	child	3	FALSE		positive	155	5.5					7.26	FALSE	no		FALSE		FALSE	FALSE	FALSE	FALSE	FALSE	FALSE	FALSE	FALSE	FALSE	FALSE	FALSE	FALSE		0.412277	0.0444057	0.417283	0.050283
TTT-M-142	Initial	Netherlands	bacterial (mixed)	male	child	3.1	FALSE		positive	140		positive	4.3	yes		7.26	TRUE	no	positive	FALSE		FALSE	FALSE	FALSE	FALSE	FALSE	FALSE	FALSE	FALSE	FALSE	FALSE	FALSE	FALSE	0.202405	0.677132		0.107326	0.0115787
TTT-M-143	Initial	Netherlands	viral	male	child	2	FALSE		positive	130	4.4			yes		7.34	FALSE	no		FALSE		FALSE	FALSE	FALSE	FALSE	FALSE	FALSE	FALSE	FALSE	FALSE	FALSE	FALSE	FALSE		0.537016			0.180088
TTT-M-144	Initial	Netherlands	bacterial (mixed)	female	child	5	TRUE		positive	90		positive	2.5	yes		7.28	FALSE	no		FALSE		FALSE	FALSE	FALSE	FALSE	FALSE	FALSE	FALSE	FALSE	FALSE	FALSE	FALSE	FALSE		0.357911		0.351254	0.0256016
TTT-M-145	Initial	Netherlands	viral	male	child	24	FALSE		positive	165	7.5			yes			TRUE	no	negative	FALSE		FALSE	FALSE	FALSE	FALSE	FALSE	FALSE	FALSE	FALSE	FALSE	FALSE	FALSE	FALSE		0.592798	0.0936288	0.0875346	0.224377	0.545665
TTT-M-146	Initial	Netherlands	bacterial	male	child	410	FALSE		negative	91	60	positive	6.6			7.47	TRUE	no		FALSE		FALSE	FALSE	FALSE	FALSE	FALSE	FALSE	FALSE	FALSE	FALSE	FALSE	FALSE	FALSE	0.523473	0.0428725	0.0323687	0.363773	0.0120043		0.00643087
TTT-M-147	Initial	Netherlands	bacterial (mixed)	male	child	58	TRUE		positive	184	4.8		3.9			7.51	FALSE	no		FALSE		FALSE	FALSE	FALSE	FALSE	FALSE	FALSE	FALSE	FALSE	FALSE	FALSE	FALSE	FALSE	0.121026	0.0177593		0.025433	0.792151
TTT-M-148	Initial	Netherlands	viral	male	child	30	FALSE		positive	194	5.6		2.1	yes			FALSE	no		FALSE		FALSE	FALSE	FALSE	FALSE	FALSE	FALSE	FALSE	FALSE	FALSE	FALSE	FALSE	FALSE		0.237185	0.420504	0.339053
TTT-M-149	Initial	Netherlands	bacterial	female	child	32	FALSE		positive	155	13		2.3				FALSE	no	positive	FALSE		FALSE	FALSE	FALSE	FALSE	FALSE	FALSE	FALSE	FALSE	FALSE	FALSE	FALSE	FALSE		0.688909	0.238052	0.0692065
TTT-M-150	Initial	Netherlands	viral	male	child	83	FALSE		positive	168	7.6	negative		yes		7.33	FALSE	no		FALSE		FALSE	FALSE	FALSE	FALSE	FALSE	FALSE	FALSE	FALSE	FALSE	FALSE	FALSE	FALSE		0.237743	0.00671592	0.274681	0.478845	0.654267
TTT-M-151	Initial	Netherlands	bacterial (mixed)	male	adult	187	TRUE		positive	110	89	negative	5.2	yes		7.48	FALSE	no	negative	TRUE		FALSE	FALSE	FALSE	TRUE	TRUE	TRUE	TRUE	FALSE	FALSE	TRUE	FALSE	FALSE			0.00939261	0.981841	0.00772281
TTT-M-152	Initial	Netherlands	bacterial (mixed)	female	adult	163	TRUE		positive	120	57	negative	6.5	no		7.55	FALSE	yes	negative	TRUE		FALSE	TRUE	FALSE	FALSE	FALSE	FALSE	FALSE	FALSE	FALSE	TRUE	TRUE	FALSE	0.785193	0.0179353		0.133889	0.00855057
TTT-M-153	Initial	Netherlands	bacterial	male	adult	78	TRUE		negative	103	100	negative	7.6			7.49	FALSE	no	marginal	FALSE		TRUE	FALSE	FALSE	FALSE	FALSE	TRUE	TRUE	FALSE	TRUE	FALSE	TRUE	TRUE	0.140797			0.535485			0.0869963
TTT-M-154	Initial	Netherlands	bacterial	male	adult	91	FALSE		negative	75	68	negative	21.3			7.38	TRUE	no	positive	FALSE		FALSE	FALSE	FALSE	TRUE	FALSE	FALSE	TRUE	FALSE	FALSE	FALSE	FALSE	FALSE	0.0471066		0.356142	0.583756
TTT-M-155	Initial	Netherlands	viral	female	adult	134	TRUE		positive	150	95	negative	2.9			7.43	FALSE	no		FALSE		TRUE	FALSE	FALSE	FALSE	FALSE	FALSE	TRUE	TRUE	FALSE	FALSE	FALSE	FALSE	0.0344971	0.380507	0.361596	0.211347
TTT-M-156	Initial	Netherlands	bacterial	male	adult	267	TRUE		negative	95	91.4	negative	9.2				FALSE	no		FALSE		TRUE	FALSE	FALSE	TRUE	FALSE	FALSE	TRUE	TRUE	FALSE	FALSE	FALSE	FALSE	0.136614	0.00607815		0.279016	0.0118669	0.195539	0.0662808
TTT-M-157	Initial	Netherlands	viral	male	adult	55	FALSE		negative	113		negative	5.8				TRUE	no	negative	FALSE		FALSE	FALSE	FALSE	FALSE	FALSE	FALSE	FALSE	TRUE	FALSE	FALSE	FALSE	FALSE	0.706339			0.117908			0.0536348
TTT-M-158	Initial	Netherlands	bacterial (mixed)	female	adult	156	TRUE		positive	90	83	negative	11.8			7.52	FALSE	no		TRUE		FALSE	FALSE	FALSE	FALSE	TRUE	FALSE	FALSE	FALSE	FALSE	FALSE	FALSE	FALSE	0.0367908	0.0261525	0.335106	0.454344	0.0957447	0.0184884	0.0104167
TTT-M-159	Initial	Netherlands	bacterial	female	adult	184	TRUE		negative	110	93	negative	4.3			7.52	FALSE	no	negative	FALSE		FALSE	FALSE	FALSE	FALSE	FALSE	FALSE	FALSE	TRUE	FALSE	FALSE	FALSE	FALSE	0.1891			0.763212			0.0214699
TTT-M-160	Initial	Netherlands	viral	male	adult	46	TRUE		positive	78	75	positive	3.9	no		7.42	TRUE	no	marginal	FALSE		FALSE	FALSE	FALSE	FALSE	FALSE	FALSE	FALSE	FALSE	FALSE	FALSE	FALSE	FALSE	0.0215517			0.861207			0.0142241
TTT-M-161	Initial	Netherlands	bacterial	male	adult	137	FALSE		negative	90	102						FALSE			FALSE		FALSE	FALSE	FALSE	FALSE	FALSE	FALSE	FALSE	FALSE	TRUE	FALSE	FALSE	FALSE	0.335843		0.0419535	0.519793	0.00925129		0.0309811
TTT-M-162	Initial	Netherlands	bacterial	male	adult	223	TRUE		negative	82	88	positive	13.6			7.45	FALSE	no	negative	FALSE		TRUE	FALSE	TRUE	FALSE	FALSE	FALSE	TRUE	TRUE	FALSE	TRUE	FALSE	FALSE	0.0829237		0.0739474	0.70934			0.0320581
TTT-M-163	Initial	Netherlands	bacterial	male	adult	70	FALSE		negative	102	72	negative	9.1				TRUE	no		FALSE		FALSE	FALSE	FALSE	FALSE	FALSE	FALSE	FALSE	FALSE	FALSE	TRUE	FALSE	FALSE	0.519278			0.0965051	0.0119504		0.0426156
TTT-M-164	Initial	Netherlands	viral	male	adult	68	FALSE		negative	110	104.3	negative	5.2	yes	46.4	7.39	TRUE	no	negative	FALSE		FALSE	FALSE	FALSE	FALSE	FALSE	FALSE	FALSE	FALSE	FALSE	FALSE	FALSE	FALSE	0.145031			0.0107975	0.142086
TTT-M-165	Initial	Netherlands	bacterial (mixed)	male	adult	124	TRUE		positive	150		negative	8.7			7.45	FALSE	no	negative	TRUE		FALSE	FALSE	FALSE	FALSE	FALSE	TRUE	FALSE	FALSE	TRUE	FALSE	FALSE	FALSE	0.00626043		0.126878	0.54278	0.299875		0.0066778
TTT-M-166	Initial	Netherlands	bacterial	male	adult	27	TRUE		negative	87	95		6.4			7.5	FALSE	no	negative	FALSE		FALSE	TRUE	FALSE	FALSE	TRUE	TRUE	TRUE	TRUE	TRUE	TRUE	TRUE	FALSE	0.11367			0.753252			0.0351887
TTT-M-167	Initial	Netherlands	bacterial	male	adult	77	TRUE		negative	96	50	negative	9.3	no		7.49	FALSE	yes	negative	TRUE		FALSE	FALSE	FALSE	TRUE	FALSE	FALSE	FALSE	FALSE	FALSE	FALSE	FALSE	TRUE	0.211607	0.0979911	0.323661	0.261161
TTT-M-168	Initial	Netherlands	bacterial	female	adult	98	TRUE		negative	105	71.6	positive	5.8			7.53	FALSE	yes	positive	FALSE		FALSE	FALSE	FALSE	FALSE	FALSE	FALSE	FALSE	FALSE	FALSE	FALSE	FALSE	FALSE	0.0473033		0.0435455	0.554156	0.0961538	0.00654976
TTT-M-169	Initial	Netherlands	bacterial	male	adult	153	FALSE		positive	88	77		7.2			7.45	TRUE	yes		FALSE		FALSE	TRUE	FALSE	FALSE	FALSE	FALSE	TRUE	TRUE	FALSE	TRUE	FALSE	FALSE	0.00987654		0.271605	0.696708
TTT-M-170	Initial	Netherlands	bacterial	male	adult	277	FALSE		negative	80	77.3	negative	14.5	no		7.5	FALSE	no		TRUE		FALSE	TRUE	TRUE	FALSE	FALSE	FALSE	FALSE	FALSE	TRUE	TRUE	FALSE	FALSE	0.318456			0.0868516	0.153197	0.0524625
TTT-M-171	Initial	Netherlands	bacterial	male	adult	180	FALSE		positive	77	75	positive	31.7			7.27	TRUE	no		TRUE	41	FALSE	FALSE	FALSE	TRUE	FALSE	FALSE	TRUE	FALSE	FALSE	FALSE	FALSE	FALSE	0.954935	0.00734095			0.00754486
TTT-M-172	Initial	Netherlands	viral	male	child	6.1	FALSE		positive	130			3.2	yes			FALSE	no	negative	FALSE		FALSE	FALSE	FALSE	FALSE	FALSE	FALSE	FALSE	FALSE	FALSE	FALSE	FALSE	FALSE		0.992353
TTT-M-173	Initial	Netherlands	bacterial	male	child	86	FALSE		negative		6.96		2.4	no			FALSE	no	positive	FALSE		FALSE	FALSE	FALSE	FALSE	FALSE	FALSE	FALSE	FALSE	FALSE	FALSE	FALSE	FALSE	0.260612	0.0454097	0.262586	0.245805	0.0661402		0.011846
TTT-M-174	Initial	Netherlands	bacterial (mixed)	female	child	5	TRUE		positive	160	8.4	negative	5.7	no		7.43	FALSE	yes	negative	FALSE		FALSE	FALSE	FALSE	FALSE	TRUE	FALSE	FALSE	FALSE	FALSE	FALSE	FALSE	FALSE		0.432538	0.0158305	0.0452996	0.161715	0.0607112
TTT-M-175	Initial	Netherlands	bacterial	female	child	275	FALSE		negative	135	15.5	negative	6.4			7.4	TRUE	no	negative	FALSE		FALSE	FALSE	FALSE	FALSE	FALSE	FALSE	FALSE	FALSE	FALSE	FALSE	FALSE	FALSE		0.474412	0.329963	0.167561	0.0253818
TTT-M-176	Initial	Netherlands	viral	male	child	37	FALSE		positive	160	15	negative	3.7			7.152	FALSE	no		FALSE		FALSE	FALSE	FALSE	FALSE	FALSE	FALSE	FALSE	FALSE	FALSE	FALSE	FALSE	FALSE		0.172202	0.224878	0.280516	0.302517
TTT-M-177	Initial	Netherlands	viral	female	child	0.8	FALSE			139		positive	2.3				FALSE	no	negative	FALSE		FALSE	FALSE	FALSE	FALSE	FALSE	FALSE	FALSE	FALSE	FALSE	FALSE	FALSE	FALSE		0.018016	0.550712	0.430605		0.00727032
TTT-M-178	Initial	Netherlands	viral	male	child	4.5	FALSE		positive	160	17.6			no		7.43	TRUE	yes		FALSE		FALSE	FALSE	FALSE	FALSE	FALSE	FALSE	FALSE	FALSE	FALSE	FALSE	FALSE	FALSE		0.489918	0.318531	0.191551
TTT-M-179	Initial	Netherlands	viral	female	child	3.3	FALSE		positive	130	8.5						FALSE	no		FALSE		FALSE	FALSE	FALSE	FALSE	FALSE	FALSE	FALSE	FALSE	FALSE	FALSE	FALSE	FALSE	0.030785	0.0328374	0.502309	0.336583	0.0256542		0.00872242
TTT-M-180	Initial	Netherlands	viral	female	child	3.2	FALSE			166		positive		yes			FALSE	no		FALSE		FALSE	FALSE	FALSE	FALSE	FALSE	FALSE	FALSE	FALSE	FALSE	FALSE	FALSE	FALSE		0.141189		0.801434	0.0317623
TTT-M-181	Initial	Netherlands	viral	female	child	13	FALSE		positive	180	4.02		2.1	yes		7.26	FALSE	no	marginal	FALSE		FALSE	FALSE	FALSE	FALSE	FALSE	FALSE	FALSE	FALSE	FALSE	FALSE	FALSE	FALSE	0.0101502		0.167885	0.58445	0.207268
TTT-M-182	Initial	Netherlands	viral	female	child	7.2	FALSE		negative	150	15	negative	2.9			7.09	FALSE	no		FALSE		FALSE	FALSE	FALSE	FALSE	FALSE	FALSE	FALSE	FALSE	FALSE	FALSE	FALSE	FALSE		0.647299	0.177982	0.148216	0.0234455	0.0162455
TTT-M-183	Initial	Netherlands	bacterial (mixed)	male	child	114	TRUE		positive	70	63.3						FALSE	yes		FALSE		FALSE	FALSE	FALSE	FALSE	FALSE	FALSE	FALSE	FALSE	FALSE	FALSE	FALSE	FALSE		0.360515	0.0343348		0.60515	0.821042
TTT-M-184	Initial	Netherlands	viral	female	child	13	FALSE		positive	160	10.4			yes			FALSE			FALSE		FALSE	FALSE	FALSE	FALSE	FALSE	FALSE	FALSE	FALSE	FALSE	FALSE	FALSE	FALSE		0.848635	0.0254237		0.0870998	0.087582
TTT-M-185	Initial	Netherlands	viral	female	child	80	FALSE		positive	175	4.4	negative	3.7	yes		7.09	FALSE	no	negative	FALSE		FALSE	FALSE	FALSE	FALSE	FALSE	FALSE	FALSE	FALSE	FALSE	FALSE	FALSE	FALSE	0.00761421	0.252961	0.00592217	0.0651438	0.609137	0.216828	0.0135364
TTT-M-186	Initial	Netherlands	bacterial	female	child	183	FALSE		negative	150	4.86	negative	3.7	no			FALSE	no		FALSE		FALSE	FALSE	FALSE	FALSE	FALSE	FALSE	FALSE	FALSE	FALSE	FALSE	FALSE	FALSE			0.17675	0.816436	0.00516209
TTT-M-187	Initial	Netherlands	viral	female	child	45	FALSE		positive	130	12.6			no			FALSE	no		FALSE		FALSE	FALSE	FALSE	FALSE	FALSE	FALSE	FALSE	FALSE	FALSE	FALSE	FALSE	FALSE	0.00525509	0.40924	0.221152	0.339391	0.0107291
TTT-M-188	Initial	Netherlands	viral	female	child	3	FALSE		positive	203	4.5		1.9	yes		7.31	FALSE	no		FALSE		FALSE	FALSE	FALSE	FALSE	FALSE	FALSE	FALSE	FALSE	FALSE	FALSE	FALSE	FALSE		0.542857	0.0229548	0.0322344	0.296947	0.0883833
TTT-M-189	Initial	Netherlands	viral	male	child	27	FALSE	3.46	positive	140	13.5	negative	2.9	yes		7.38	TRUE			FALSE		FALSE	FALSE	FALSE	FALSE	FALSE	FALSE	FALSE	FALSE	FALSE	FALSE	FALSE	FALSE		0.791469	0.0494668	0.159064		0.318164
TTT-M-190	Initial	Netherlands	bacterial	male	child	101	TRUE		negative	115	25	negative	2.4			7.38	FALSE	yes		FALSE		FALSE	FALSE	FALSE	FALSE	FALSE	FALSE	FALSE	FALSE	FALSE	FALSE	FALSE	FALSE		0.0391323	0.672692	0.286687		0.0404082
TTT-M-191	Initial	Netherlands	bacterial	male	adult	78	TRUE		negative	60	69	negative	9.5			7.5	FALSE	no	negative	TRUE		FALSE	FALSE	TRUE	FALSE	FALSE	FALSE	TRUE	TRUE	TRUE	FALSE	TRUE	FALSE		0.171825	0.301045	0.524518
TTT-M-192	Initial	Netherlands	bacterial	female	adult	115	FALSE		negative	97	54.85		9.1			7.5	TRUE	yes		FALSE		FALSE	TRUE	FALSE	FALSE	FALSE	FALSE	FALSE	FALSE	FALSE	FALSE	FALSE	FALSE	0.709098	0.00598308		0.136786	0.0521972
TTT-M-193	Initial	Netherlands	bacterial	male	adult	155	TRUE		negative	89	66.2	negative	8.8			7.46	FALSE	no		FALSE		TRUE	TRUE	FALSE	FALSE	FALSE	FALSE	FALSE	TRUE	FALSE	FALSE	TRUE	FALSE			0.0235735	0.521701
TTT-M-194	Initial	Netherlands	viral	male	adult	8.9	FALSE		negative	74	67.7	negative	6.7		42.1	7.38	TRUE		negative	FALSE		FALSE	FALSE	FALSE	FALSE	FALSE	FALSE	FALSE	FALSE	FALSE	FALSE	FALSE	FALSE	0.514311			0.0626118	0.33542	0.0560032
TTT-M-195	Initial	Netherlands	bacterial	female	adult	174	FALSE		positive	69	55	negative	8.4				FALSE	no	positive	FALSE		FALSE	FALSE	TRUE	FALSE	FALSE	FALSE	FALSE	FALSE	FALSE	FALSE	FALSE	FALSE	0.141998			0.0132371	0.147533
TTT-M-196	Initial	Netherlands	viral	female	child	22	FALSE			130		negative	5.7			7.44	TRUE			FALSE		FALSE	FALSE	FALSE	FALSE	FALSE	FALSE	FALSE	FALSE	FALSE	FALSE	FALSE	FALSE	0.177669			0.656687			0.0917791
TTT-M-197	Initial	Netherlands	bacterial	male	adult	480	TRUE		negative	90	116	negative	6.3	no	32	7.58	FALSE	no	positive	TRUE		FALSE	FALSE	TRUE	FALSE	FALSE	TRUE	FALSE	FALSE	TRUE	FALSE	FALSE	FALSE	0.00804991		0.228819	0.75649
TTT-M-198	Initial	Netherlands	bacterial	female	adult	141	TRUE		negative	86	77	positive	11.2	no	32.5		FALSE	no	positive	TRUE		TRUE	FALSE	FALSE	TRUE	FALSE	TRUE	FALSE	FALSE	FALSE	FALSE	FALSE	FALSE		0.32377	0.361401	0.312593
TTT-M-199	Initial	Netherlands	bacterial	female	adult	178	FALSE		negative	122	80	negative	5.5		31.2		TRUE	no	negative	TRUE		FALSE	FALSE	FALSE	TRUE	FALSE	FALSE	FALSE	FALSE	FALSE	FALSE	FALSE	FALSE	0.0204127		0.187977	0.537909	0.00785105	0.0372182	0.00762674
TTT-M-200	Initial	Netherlands	bacterial	female	adult	189	FALSE		negative	115	60	negative	5.3			7.5	FALSE	yes		FALSE		FALSE	FALSE	TRUE	FALSE	FALSE	FALSE	FALSE	FALSE	FALSE	FALSE	FALSE	FALSE	0.711325	0.00544275		0.188612	0.0494034
TTT-M-201	Initial	Netherlands	bacterial	male	adult	88	TRUE		positive	151	130	negative					FALSE	no	marginal	FALSE		FALSE	FALSE	FALSE	TRUE	FALSE	FALSE	FALSE	FALSE	FALSE	FALSE	FALSE	FALSE	0.409617			0.574153	0.00750659
TTT-M-202	Initial	Netherlands	viral	male	adult	31	FALSE		negative	100	80	negative	6.2				TRUE	no		TRUE		FALSE	FALSE	FALSE	FALSE	FALSE	TRUE	TRUE	FALSE	FALSE	TRUE	FALSE	FALSE	0.159091			0.715706			0.0310471
TTT-M-203	Initial	Netherlands	bacterial	male	adult	134	TRUE			81				yes			FALSE	no	negative	FALSE		TRUE	FALSE	FALSE	FALSE	FALSE	FALSE	FALSE	FALSE	FALSE	FALSE	FALSE	FALSE	0.0097166		0.131174	0.701417	0.157085
TTT-M-204	Initial	Netherlands	bacterial	male	adult	62	FALSE		negative	65	80	negative	5.4				TRUE	no	positive	FALSE		FALSE	FALSE	FALSE	FALSE	FALSE	FALSE	FALSE	FALSE	FALSE	FALSE	FALSE	FALSE	0.0322513	0.110366	0.392251	0.456335
TTT-M-205	Initial	Netherlands	bacterial	male	adult	204	FALSE		negative	130	83	negative	84			7.45	TRUE	no	positive	FALSE		FALSE	FALSE	TRUE	FALSE	FALSE	FALSE	TRUE	TRUE	FALSE	FALSE	FALSE	FALSE	0.379003	0.0453993		0.438995	0.00810701		0.0413458
TTT-M-206	Initial	Netherlands	bacterial	male	adult	102	TRUE		negative	83	77		7.5			7.42	FALSE	no		FALSE		TRUE	TRUE	FALSE	FALSE	FALSE	TRUE	FALSE	TRUE	FALSE	TRUE	FALSE	FALSE	0.108746		0.159883	0.727614
TTT-M-207	Initial	Netherlands	bacterial (mixed)	male	adult	93	FALSE		positive	110	100.9	negative	4.2			7.62	TRUE	no		FALSE		FALSE	FALSE	FALSE	FALSE	FALSE	FALSE	FALSE	FALSE	FALSE	FALSE	FALSE	FALSE	0.0339896			0.916062			0.0145078
TTT-M-208	Initial	Netherlands	bacterial	female	adult	170	TRUE		negative	98	54		8.5			7.5	FALSE	yes	marginal	TRUE		FALSE	TRUE	FALSE	FALSE	FALSE	TRUE	FALSE	FALSE	FALSE	FALSE	TRUE	FALSE		0.465591	0.344088	0.178885	0.00571779
TTT-M-209	Initial	Netherlands	bacterial (mixed)	male	adult	9	FALSE		positive	78	67.7		13.7				FALSE		positive	FALSE		FALSE	FALSE	TRUE	FALSE	FALSE	TRUE	FALSE	FALSE	FALSE	FALSE	FALSE	FALSE		0.213596	0.378941	0.256487
TTT-M-210	Initial	Netherlands	viral	female	adult	177	FALSE		positive	100	87		15.4				TRUE	no	positive	TRUE		FALSE	FALSE	TRUE	FALSE	FALSE	TRUE	FALSE	FALSE	FALSE	FALSE	FALSE	FALSE	0.124194	0.00698925		0.0419355	0.088172	0.0300338	0.0172043
TTT-M-211	Initial	Netherlands	bacterial (mixed)	male	adult	200	FALSE		positive	95	81.2	negative	6.7			7.48	FALSE	yes	positive	TRUE		FALSE	FALSE	FALSE	FALSE	FALSE	FALSE	FALSE	FALSE	FALSE	FALSE	TRUE	TRUE	0.067591	0.194974	0.0476603	0.584055	0.034662	0.263418
TTT-M-212	Initial	Netherlands	viral	female	adult	324	TRUE		positive	110	60		3.4			7.52	FALSE	no		FALSE		FALSE	FALSE	FALSE	FALSE	FALSE	FALSE	FALSE	FALSE	FALSE	FALSE	FALSE	FALSE					0.670279	0.0436805
TTT-M-213	Initial	Netherlands	bacterial	female	adult	19	TRUE		negative	103		positive					FALSE	yes		FALSE		FALSE	TRUE	FALSE	FALSE	FALSE	FALSE	FALSE	FALSE	FALSE	TRUE	FALSE	FALSE	0.248425	0.0119698	0.271525	0.0424192	0.00776985		0.142797
TTT-M-214	Initial	Netherlands	viral	female	child	17	FALSE		positive	150	11.4						FALSE	no		FALSE		FALSE	FALSE	FALSE	FALSE	FALSE	FALSE	FALSE	FALSE	FALSE	FALSE	FALSE	FALSE		0.929524	0.00571429	0.0142857	0.027619	0.77503
TTT-M-215	Initial	Netherlands	viral	female	child	8.9	TRUE		positive	150	4.775	negative		yes		7.39	FALSE	no		FALSE		FALSE	FALSE	FALSE	FALSE	FALSE	FALSE	FALSE	FALSE	FALSE	FALSE	FALSE	FALSE		0.00763512		0.0657022	0.922242
TTT-M-216	Initial	Netherlands	bacterial (mixed)	male	child	7.7	FALSE		positive	162	5.295	negative		yes		7.25	FALSE	no		FALSE		FALSE	FALSE	FALSE	FALSE	FALSE	FALSE	FALSE	FALSE	FALSE	FALSE	FALSE	FALSE		0.115509	0.00584036	0.0129786	0.189055
TTT-M-217	Initial	Netherlands	viral	female	child	24	FALSE		negative	132	11		2.8	yes		7.4	FALSE	no		FALSE		FALSE	FALSE	FALSE	FALSE	FALSE	FALSE	FALSE	FALSE	FALSE	FALSE	FALSE	FALSE	0.0482625	0.188707	0.317568	0.0530888	0.316361	0.0136791
TTT-M-218	Initial	Netherlands	bacterial (mixed)	male	child	67	FALSE		positive	148	4.47	positive		yes		7.34	FALSE	no		FALSE		FALSE	FALSE	FALSE	FALSE	FALSE	FALSE	FALSE	FALSE	FALSE	FALSE	FALSE	FALSE					0.913462	0.884733
TTT-M-219	Initial	Netherlands	bacterial (mixed)	male	child	226	TRUE		positive	163	6.74	positive		yes		7.52	FALSE	no		FALSE		FALSE	FALSE	FALSE	FALSE	FALSE	FALSE	FALSE	FALSE	FALSE	FALSE	FALSE	FALSE	0.00528302	0.0090566			0.516226	0.708569
TTT-M-220	Initial	Netherlands	viral	male	child	9	TRUE		positive	190	6.4	negative	4.7	yes		7.4	FALSE	no		FALSE		FALSE	FALSE	FALSE	FALSE	FALSE	FALSE	FALSE	FALSE	FALSE	FALSE	FALSE	FALSE	0.0205047			0.84858	0.0212934	0.730551
TTT-M-221	Initial	Netherlands	viral	female	adult	8.6	FALSE		positive	95				yes			TRUE	no		FALSE		FALSE	FALSE	FALSE	FALSE	FALSE	FALSE	FALSE	FALSE	FALSE	FALSE	FALSE	FALSE	0.0133906	0.011622	0.803689	0.0927236	0.00934816
TTT-M-222	Initial	Netherlands	bacterial	male	adult	74	FALSE		negative	87	84.9	negative	4.4				FALSE	no	negative	FALSE		FALSE	FALSE	FALSE	FALSE	FALSE	FALSE	FALSE	FALSE	FALSE	FALSE	FALSE	FALSE	0.248298		0.133755	0.358463	0.169504		0.0189689
TTT-M-223	Initial	Netherlands	bacterial	male	adult	71	FALSE		negative	93			8.6				TRUE	no	negative	TRUE		FALSE	FALSE	FALSE	FALSE	FALSE	FALSE	TRUE	FALSE	FALSE	FALSE	FALSE	FALSE	0.0283487			0.967163
TTT-M-224	Initial	Netherlands	bacterial	male	adult	285	TRUE		negative	111	74		8.5			7.67	FALSE	no		TRUE		FALSE	TRUE	FALSE	FALSE	FALSE	TRUE	FALSE	TRUE	FALSE	TRUE	TRUE	FALSE	0.580722	0.0343635		0.191053	0.00842879	0.00830296	0.0695915
TTT-M-225	Initial	Netherlands	bacterial	male	adult	245	TRUE		negative	115	85.5	negative	6.9			7.51	FALSE	yes	marginal	FALSE		FALSE	TRUE	FALSE	FALSE	FALSE	FALSE	FALSE	FALSE	FALSE	TRUE	TRUE	FALSE	0.0619187			0.814244	0.0144396		0.0279001
TTT-M-226	Initial	Netherlands	bacterial	male	adult	347	TRUE		negative	100	99.5	negative	11.1			7.48	FALSE	no		TRUE		FALSE	FALSE	TRUE	FALSE	FALSE	FALSE	FALSE	TRUE	TRUE	FALSE	FALSE	FALSE	0.0164237		0.263396	0.70622
TTT-M-227	Initial	Netherlands	bacterial	female	adult	39	TRUE		negative	95		negative	4.9				FALSE	no	positive	FALSE		FALSE	FALSE	FALSE	FALSE	TRUE	FALSE	FALSE	FALSE	FALSE	FALSE	FALSE	FALSE		0.375979	0.13082	0.411619	0.00824063
TTT-M-228	Initial	Netherlands	viral	female	adult	16	FALSE		negative	78	65	positive	3.6		31.4	7.47	TRUE	no		FALSE		FALSE	FALSE	FALSE	FALSE	FALSE	FALSE	FALSE	FALSE	FALSE	FALSE	FALSE	FALSE	0.543769			0.148816	0.050206		0.0906282
TTT-M-229	Initial	Netherlands	bacterial	female	adult	20	TRUE		negative	230	80	negative	7.5			7.38	FALSE	no		TRUE		TRUE	FALSE	FALSE	FALSE	FALSE	FALSE	TRUE	FALSE	FALSE	FALSE	FALSE	FALSE			0.294177	0.69998
TTT-M-230	Initial	Netherlands	viral	female	adult	66	FALSE		positive	60	72	negative	5.4			7.51	TRUE	yes		FALSE	118	FALSE	FALSE	FALSE	FALSE	FALSE	FALSE	FALSE	FALSE	FALSE	FALSE	FALSE	FALSE			0.173067	0.256858	0.406484	0.0137246
TTT-M-231	Initial	Netherlands	bacterial	male	adult	7	TRUE		negative	95	88	negative	10			7.4	FALSE	no	negative	TRUE	33	FALSE	FALSE	TRUE	FALSE	FALSE	TRUE	TRUE	TRUE	FALSE	FALSE	FALSE	FALSE	0.0948091	0.044187	0.022737	0.256971	0.312312	0.00598308
TTT-M-232	Initial	Netherlands	viral	female	adult	213	FALSE		negative	80			2.7			7.49	TRUE	yes		FALSE	23	FALSE	TRUE	FALSE	FALSE	FALSE	FALSE	FALSE	FALSE	FALSE	FALSE	FALSE	FALSE	0.0189573	0.364929	0.388626		0.042654	0.798148
TTT-M-233	Initial	Netherlands	bacterial	male	adult	194	FALSE		negative	80	72.1		7.6			7.45	FALSE	no	negative	FALSE	46	TRUE	FALSE	FALSE	FALSE	FALSE	FALSE	FALSE	TRUE	FALSE	FALSE	FALSE	FALSE				0.0387695	0.488201
TTT-M-234	Initial	Netherlands	bacterial	female	adult	76	FALSE		negative	90	95	positive	14			7.38	FALSE	yes		FALSE	42	FALSE	TRUE	FALSE	FALSE	FALSE	FALSE	TRUE	TRUE	TRUE	TRUE	FALSE	FALSE	0.0205326	0.107136	0.44013	0.300468	0.020126		0.00833503
TTT-M-235	Initial	Netherlands	bacterial	male	child	100	FALSE	9.7	negative		5.32	positive	2.1	yes			FALSE	no		FALSE		FALSE	FALSE	FALSE	FALSE	FALSE	FALSE	FALSE	FALSE	FALSE	FALSE	FALSE	FALSE		0.776011	0.0092574	0.206078
TTT-M-236	Initial	Netherlands	viral	male	child	14	FALSE		positive	164	12			yes			FALSE			FALSE		FALSE	FALSE	FALSE	FALSE	FALSE	FALSE	FALSE	FALSE	FALSE	FALSE	FALSE	FALSE			0.0146193	0.0590863	0.900508
TTT-M-237	Initial	Netherlands	bacterial	male	adult	145	FALSE			103	120.6	negative	7.2	no	37		FALSE	no		TRUE		FALSE	FALSE	TRUE	FALSE	FALSE	TRUE	FALSE	FALSE	FALSE	FALSE	FALSE	FALSE			0.155628	0.825681	0.00629825
TTT-M-238	Initial	Netherlands	bacterial	female	adult	75	FALSE		negative	84		negative	5.7		30		FALSE	no		FALSE		FALSE	TRUE	TRUE	FALSE	FALSE	FALSE	FALSE	FALSE	FALSE	FALSE	FALSE	FALSE	0.0219847			0.973376
TTT-M-239	Initial	Netherlands	bacterial	male	adult	92	TRUE		negative	100	74.5		4.2		33		FALSE	yes		FALSE		FALSE	TRUE	FALSE	FALSE	FALSE	FALSE	TRUE	TRUE	FALSE	TRUE	FALSE	FALSE	0.891814			0.0699301
TTT-M-240	Initial	Netherlands	viral	male	adult	133	FALSE		positive	92	99.2	negative			36	7.33	TRUE	no		FALSE		FALSE	TRUE	FALSE	FALSE	FALSE	FALSE	FALSE	TRUE	FALSE	TRUE	FALSE	FALSE		0.0407555	0.644632	0.314612		0.0396181
TTT-M-241	Initial	Netherlands	bacterial (mixed)	female	adult	126	FALSE		positive	92	81		4.1		30	7.44	FALSE	no		FALSE		FALSE	TRUE	FALSE	FALSE	FALSE	FALSE	FALSE	TRUE	FALSE	FALSE	FALSE	FALSE		0.596306		0.162005	0.236939
TTT-M-242	Initial	Netherlands	bacterial (mixed)	male	adult	49	TRUE		positive	107	85.5	negative	6.5		31	7.47	FALSE	yes		FALSE		TRUE	FALSE	FALSE	FALSE	FALSE	FALSE	FALSE	FALSE	FALSE	FALSE	FALSE	TRUE		0.873336		0.0128499	0.113814	0.166223
TTT-M-243	Expanded	Israel	viral	female	child	13.9	FALSE	9.28	negative	160	14	negative					FALSE	no		FALSE		FALSE	FALSE	FALSE	FALSE	FALSE	FALSE	FALSE	FALSE	FALSE	FALSE	FALSE	FALSE		0.52292	0.164686	0.0384833	0.205433	0.21787
TTT-M-244	Expanded	Israel	bacterial	male	child	282.5	TRUE	3.03		132		negative		yes			FALSE	no		FALSE		TRUE	FALSE	FALSE	FALSE	FALSE	FALSE	FALSE	FALSE	FALSE	FALSE	FALSE	FALSE		0.209154	0.779258		0.0115875	0.202034
TTT-M-245	Expanded	Israel	bacterial	male	child	17.5	FALSE	15.2	positive	130	54	negative					FALSE	no		FALSE		FALSE	FALSE	FALSE	FALSE	FALSE	FALSE	FALSE	FALSE	FALSE	FALSE	FALSE	FALSE		0.0930034	0.420648	0.396758	0.0793515	0.0151261
TTT-M-246	Expanded	Israel	viral	male	child	19.4	FALSE	7.6	negative	138	24.8	negative					FALSE	no		FALSE		FALSE	FALSE	FALSE	FALSE	FALSE	FALSE	FALSE	FALSE	FALSE	FALSE	FALSE	FALSE		0.294467	0.396438	0.106424	0.00890396
TTT-M-247	Expanded	Israel	viral	female	child	2.3	FALSE	1.3		143		negative		yes			FALSE	no		FALSE		FALSE	FALSE	FALSE	FALSE	FALSE	FALSE	FALSE	FALSE	FALSE	FALSE	FALSE	FALSE		0.758152		0.00996377	0.134964	0.763266
TTT-M-248	Expanded	Israel	viral	male	child	25.2	FALSE	2.7		75		negative		yes			FALSE	no	negative	FALSE		FALSE	FALSE	FALSE	FALSE	FALSE	FALSE	FALSE	FALSE	FALSE	FALSE	FALSE	FALSE		0.338713	0.488214	0.115523	0.00700786	0.0161057
TTT-M-249	Expanded	Israel	viral	female	child	7.3	FALSE	2.25		90	69.9	negative					TRUE	no		FALSE		FALSE	FALSE	FALSE	FALSE	FALSE	FALSE	FALSE	FALSE	FALSE	FALSE	FALSE	FALSE		0.358902	0.50839	0.108738		0.0406018
TTT-M-250	Expanded	Israel	viral	male	child	3.2	FALSE	10.42		122	39	negative					TRUE	yes		FALSE		FALSE	FALSE	FALSE	FALSE	FALSE	FALSE	FALSE	FALSE	FALSE	FALSE	FALSE	FALSE	0.765327	0.101284			0.054681
TTT-M-251	Expanded	Israel	viral	female	child	108.8	FALSE	8.2		141		negative					FALSE	no	negative	FALSE		FALSE	FALSE	FALSE	FALSE	FALSE	FALSE	FALSE	FALSE	FALSE	FALSE	FALSE	FALSE		0.218464	0.205369	0.250109	0.12069	0.0225673
TTT-M-252	Expanded	Israel	viral	female	child	75.3	FALSE	9.37	negative	160	9.75	negative		yes			TRUE	no	negative	FALSE		FALSE	FALSE	FALSE	FALSE	FALSE	FALSE	FALSE	FALSE	FALSE	FALSE	FALSE	FALSE		0.22694	0.522694	0.0693021	0.132748	0.028342
TTT-M-253	Expanded	Israel	viral	male	child	18.2	FALSE	1.51		86		negative		no			FALSE	no		FALSE		FALSE	FALSE	FALSE	FALSE	FALSE	FALSE	FALSE	FALSE	FALSE	FALSE	FALSE	FALSE		0.611982	0.260829	0.127189
TTT-M-254	Expanded	Israel	viral	male	child	38.5	FALSE	7.38		160	11	negative					FALSE	no		FALSE		FALSE	FALSE	FALSE	FALSE	FALSE	FALSE	FALSE	FALSE	FALSE	FALSE	FALSE	FALSE		0.770685	0.134187		0.0128097
TTT-M-255	Expanded	Israel	viral	female	child	136.4	FALSE	6.51		139	11	negative		yes	36		TRUE	no	negative	FALSE	47	FALSE	FALSE	FALSE	FALSE	FALSE	FALSE	FALSE	FALSE	FALSE	FALSE	FALSE	FALSE		0.955578	0.0249744	0.0163767		0.0171026
TTT-M-256	Expanded	Israel	viral	female	child	3.7	FALSE	1.4		184	11.49			no			FALSE	no		FALSE		FALSE	FALSE	FALSE	FALSE	FALSE	FALSE	FALSE	FALSE	FALSE	FALSE	FALSE	FALSE		0.325483	0.54233	0.11394		0.0344968
TTT-M-257	Expanded	Israel	viral	male	child	37.7	FALSE	2.62		206		negative					FALSE	no	negative	FALSE		FALSE	FALSE	FALSE	FALSE	FALSE	FALSE	FALSE	FALSE	FALSE	FALSE	FALSE	FALSE		0.362574	0.441894	0.175856	0.0081984
TTT-M-258	Expanded	Israel	viral	male	child	167.4	FALSE	9.8		160	11	negative		no	35		TRUE	no	negative	FALSE	34	FALSE	FALSE	FALSE	FALSE	FALSE	FALSE	FALSE	FALSE	FALSE	FALSE	FALSE	FALSE	0.120906				0.131503
TTT-M-259	Expanded	Israel	viral	male	child	28.7	FALSE	5.27		151		negative		yes			FALSE	no		FALSE		FALSE	FALSE	FALSE	FALSE	FALSE	FALSE	FALSE	FALSE	FALSE	FALSE	FALSE	FALSE		0.243852	0.322843	0.289496	0.100042	0.0123203
TTT-M-260	Expanded	Israel	viral	male	child	3.1	FALSE	13.79		140		negative		no			FALSE	no	negative	FALSE	64	FALSE	FALSE	FALSE	FALSE	FALSE	FALSE	FALSE	FALSE	FALSE	FALSE	FALSE	FALSE		0.480098	0.336002	0.1839		0.0742493
TTT-M-261	Expanded	Israel	bacterial	male	child	284	TRUE	22.62		133	50	negative			44		FALSE	no	negative	FALSE	69	FALSE	FALSE	FALSE	FALSE	FALSE	FALSE	FALSE	FALSE	FALSE	FALSE	FALSE	FALSE	0.0319396	0.458188	0.145761	0.0818815	0.0214866	0.0668069
TTT-M-262	Expanded	Israel	viral	female	child	22.4	FALSE	10.3		152	11	negative	2.2	yes	34		TRUE	no	negative	FALSE		FALSE	FALSE	FALSE	FALSE	FALSE	FALSE	FALSE	FALSE	FALSE	FALSE	FALSE	FALSE	0.00894661	0.462915			0.512843	0.244377
TTT-M-263	Expanded	Israel	bacterial	male	child	224.5	TRUE	16.6		107	74		7.6	no			FALSE	yes		FALSE		FALSE	FALSE	FALSE	FALSE	TRUE	FALSE	FALSE	FALSE	FALSE	FALSE	FALSE	FALSE	0.123399	0.00756694		0.00756694	0.628638	0.260615	0.0465658
TTT-M-264	Expanded	Israel	viral	male	child	81.1	FALSE	4.4		136		negative	1.7	no			TRUE	no		FALSE		FALSE	FALSE	FALSE	FALSE	FALSE	FALSE	FALSE	FALSE	FALSE	FALSE	FALSE	FALSE	0.468693		0.243875	0.271098			0.00816697
TTT-M-265	Expanded	Israel	bacterial	male	child	52.8	FALSE	10.2		160		negative	2.6	no			FALSE	no		FALSE		FALSE	FALSE	FALSE	FALSE	FALSE	FALSE	FALSE	FALSE	FALSE	FALSE	FALSE	FALSE	0.264938			0.425705	0.00563698		0.120631
TTT-M-266	Expanded	Israel	bacterial (mixed)	male	child	81.5	FALSE	17.4	negative	167		negative	3.2	yes			TRUE	no		FALSE		FALSE	FALSE	FALSE	FALSE	FALSE	FALSE	FALSE	FALSE	FALSE	FALSE	FALSE	FALSE		0.262596	0.527382	0.124315	0.0577766	0.202223
TTT-M-267	Expanded	Israel	viral	unknown	child	28.6	FALSE	7.2		92		negative	4.7	no			FALSE	no		FALSE		FALSE	FALSE	FALSE	FALSE	FALSE	FALSE	FALSE	FALSE	FALSE	FALSE	FALSE	FALSE	0.526879			0.213146	0.0650987	0.00509165
TTT-M-268	Expanded	Israel	viral	male	child	35.4	FALSE	11.9		165	7.6	negative	3.5	no			FALSE	no		FALSE		FALSE	FALSE	FALSE	FALSE	FALSE	FALSE	FALSE	FALSE	FALSE	FALSE	FALSE	FALSE	0.00582726	0.325286	0.258065	0.302601	0.0676379
TTT-M-269	Expanded	Israel	viral	male	child	27	FALSE	6.1		140	14.7		2.8	no	39		TRUE	no		FALSE		FALSE	FALSE	FALSE	FALSE	FALSE	FALSE	FALSE	FALSE	FALSE	FALSE	FALSE	FALSE		0.185824	0.340613	0.452874	0.0191571	0.422594
TTT-M-270	Expanded	Israel	viral	female	child	1	FALSE	1.8	positive	159		negative	3.1	no			FALSE	no		FALSE		FALSE	FALSE	FALSE	FALSE	FALSE	FALSE	FALSE	FALSE	FALSE	FALSE	FALSE	FALSE		0.348289	0.256938	0.32308	0.0696115	0.0452639
TTT-M-271	Expanded	Israel	viral	male	child	43.6	FALSE	13		196		negative	2.8	no	45		FALSE	no		FALSE		FALSE	FALSE	FALSE	FALSE	FALSE	FALSE	FALSE	FALSE	FALSE	FALSE	FALSE	FALSE		0.481656	0.399812	0.116416
TTT-M-272	Expanded	Israel	viral	male	child	36.3	FALSE	6.1					3.7	yes			FALSE	no		FALSE		FALSE	FALSE	FALSE	FALSE	FALSE	FALSE	FALSE	FALSE	FALSE	FALSE	FALSE	FALSE	0.00517598	0.182712		0.0243271	0.260093	0.0987987
TTT-M-273	Expanded	Israel	viral	male	child	32	FALSE	6.8		151		negative	4.1	yes			FALSE	no		FALSE		FALSE	FALSE	FALSE	FALSE	FALSE	FALSE	FALSE	FALSE	FALSE	FALSE	FALSE	FALSE		0.088782	0.460967	0.352285	0.0463591
TTT-M-274	Expanded	Israel	viral	male	child	0.8	TRUE	5.4	negative	138	11.5	negative	3.5	yes	38		FALSE	no		FALSE		FALSE	FALSE	FALSE	FALSE	FALSE	FALSE	FALSE	FALSE	FALSE	FALSE	FALSE	FALSE			0.117135	0.879675		0.268004
TTT-M-275	Expanded	Israel	viral	female	child	8	FALSE	5.9	positive		4.5	negative	2.9		38		FALSE	no		FALSE		FALSE	FALSE	FALSE	FALSE	FALSE	FALSE	FALSE	FALSE	FALSE	FALSE	FALSE	FALSE		0.664905			0.331878	0.0565915
TTT-M-276	Expanded	Israel	bacterial (mixed)	female	child	41.3	FALSE	11.5		155		negative	2.3				FALSE	yes		FALSE		FALSE	FALSE	FALSE	FALSE	TRUE	FALSE	FALSE	FALSE	FALSE	FALSE	FALSE	FALSE		0.641434	0.119522	0.197211		0.566334
TTT-M-277	Expanded	Israel	viral	female	child	39	FALSE	7.4		122	11	negative		no			TRUE	yes	negative	FALSE		FALSE	FALSE	FALSE	FALSE	FALSE	FALSE	FALSE	FALSE	FALSE	FALSE	FALSE	FALSE	0.0107882	0.173712	0.36834	0.0748569	0.204315	0.0122153
TTT-M-278	Expanded	Israel	bacterial (mixed)	male	child	192.6	TRUE	26		141	10.6	negative	1.7	yes			FALSE	no		FALSE		FALSE	FALSE	FALSE	FALSE	FALSE	FALSE	FALSE	FALSE	FALSE	FALSE	FALSE	FALSE	0.0317604	0.0499093	0.0127042	0.0172414	0.519964	0.745159
TTT-M-279	Expanded	Israel	viral	female	child	9.7	FALSE	6.7		180		negative	5.3	no			FALSE	no		FALSE		FALSE	FALSE	FALSE	FALSE	FALSE	FALSE	FALSE	FALSE	FALSE	FALSE	FALSE	FALSE		0.203762	0.0677116	0.726959		0.347542
TTT-M-280	Expanded	Israel	viral	male	child	102	FALSE	13.6		167		negative	3.5	yes			TRUE	no		FALSE		FALSE	FALSE	FALSE	FALSE	FALSE	FALSE	FALSE	FALSE	FALSE	FALSE	FALSE	FALSE	0.0217496	0.213146	0.12784	0.321653	0.133881	0.0168102
TTT-M-281	Expanded	Israel	viral	female	child	6.2	FALSE	1.8				negative					FALSE	no		FALSE		FALSE	FALSE	TRUE	FALSE	FALSE	FALSE	FALSE	FALSE	FALSE	FALSE	FALSE	FALSE		0.412084			0.521611	0.083401
TTT-M-282	Expanded	Israel	bacterial	female	child	6.1	TRUE	25.3		125		negative	5.6	yes			FALSE	no		FALSE		FALSE	FALSE	FALSE	FALSE	TRUE	FALSE	FALSE	FALSE	FALSE	FALSE	FALSE	FALSE	0.0124968	0.027289	0.277735	0.326702	0.319051	0.174215
TTT-M-283	Expanded	Israel	viral	female	child	1.6	FALSE	29.2		164	13.5	negative	3.8	no	44		TRUE	no		FALSE		FALSE	FALSE	FALSE	FALSE	FALSE	FALSE	FALSE	FALSE	FALSE	FALSE	FALSE	FALSE		0.466894	0.263563	0.142033	0.0256301
TTT-M-284	Expanded	Israel	viral	male	child	9	FALSE	1.5				negative	3.2	no			FALSE	no	negative	FALSE		FALSE	FALSE	FALSE	FALSE	FALSE	FALSE	FALSE	FALSE	FALSE	FALSE	FALSE	FALSE	0.532929	0.0844444	0.206263	0.114141	0.0442424
TTT-M-285	Expanded	Israel	bacterial	male	child	106.4	FALSE	11.9	positive	160	17		3.9	no			FALSE	no		FALSE		FALSE	FALSE	FALSE	FALSE	FALSE	FALSE	FALSE	FALSE	FALSE	FALSE	FALSE	FALSE			0.170553	0.246978	0.411054	0.0131823
TTT-M-286	Expanded	Israel	viral	male	adult	138.2	FALSE	18.1	negative	98		negative	10.1	no	29		FALSE	no		TRUE		FALSE	FALSE	FALSE	FALSE	FALSE	FALSE	FALSE	FALSE	FALSE	FALSE	FALSE	FALSE	0.0564926	0.178013	0.319041	0.385897	0.0294656
TTT-M-287	Expanded	Netherlands	viral	male	child	1	FALSE		positive	163	5.9	positive		yes		7.44	FALSE	no		FALSE		FALSE	FALSE	FALSE	FALSE	FALSE	FALSE	FALSE	FALSE	FALSE	FALSE	FALSE	FALSE	0.538825		0.0132793	0.09228	0.223498	0.0141471
TTT-M-288	Expanded	Netherlands	bacterial	female	adult	313	TRUE		negative	90	86	positive	11			7.4	FALSE	yes	positive	FALSE	18	FALSE	FALSE	FALSE	TRUE	FALSE	FALSE	FALSE	FALSE	FALSE	FALSE	FALSE	FALSE	0.084215			0.803639	0.0262378
TTT-M-289	Expanded	Netherlands	viral	male	adult	41	TRUE		positive	89	75.8	negative	3.6	yes	38	7.47	FALSE	no		FALSE		FALSE	FALSE	FALSE	FALSE	TRUE	FALSE	FALSE	FALSE	FALSE	FALSE	FALSE	FALSE	0.183746			0.0353357	0.636042	0.863007
TTT-M-290	Expanded	Netherlands	bacterial	male	child	345	TRUE	15.6	positive	160	13.1	negative				7.38	FALSE	yes		TRUE		FALSE	FALSE	FALSE	FALSE	FALSE	FALSE	FALSE	FALSE	FALSE	FALSE	FALSE	FALSE	0.0200211	0.0463646	0.0389884	0.720759	0.032666	0.645712
TTT-M-291	Expanded	Netherlands	viral	female	child	3.2	FALSE	1.72	positive	86	32.4		4.8				FALSE	no		FALSE		FALSE	FALSE	FALSE	FALSE	FALSE	FALSE	FALSE	FALSE	FALSE	FALSE	FALSE	FALSE		0.293481	0.362424	0.0974797	0.103937
TTT-M-292	Expanded	Netherlands	viral	female	child	8.5	FALSE		positive	149	8.2	negative		yes		7.24	FALSE	yes		FALSE		FALSE	FALSE	FALSE	FALSE	FALSE	FALSE	FALSE	FALSE	FALSE	FALSE	FALSE	FALSE	0.00824842		0.503639	0.476953
TTT-M-293	Expanded	Netherlands	viral	male	child	0.5	FALSE	1.42	positive	156	24						FALSE	no		FALSE		FALSE	FALSE	FALSE	FALSE	FALSE	FALSE	FALSE	FALSE	FALSE	FALSE	FALSE	FALSE	0.0063358	0.117212	0.55037	0.180148	0.0435058
