# Supplementary material for: The diagnostic value of nasal microbiota and clinical parameters in a multi-parametric prediction model to differentiate bacterial versus viral infections in lower respiratory tract infections
Source: PLoS One. 2022 Apr 18;17(4):e0267140. doi: 10.1371/journal.pone.0267140 (PMC9015155; doi:10.1371/journal.pone.0267140)
Supplement: S4 Table — CC: Classifier using CRP only in the initial cohort. CE: Classifiers using two or more eCRF variables (incl. CRP) in the initial cohort. CEM: Classifiers using all input eCRF variables (incl. CRP) and at least one nasal cavity microbiota variable in the initial cohort. CC*: Classifier using only CRP in the 5-fold cross-validation of the expanded cohort. CEM*: Classifiers using two or more variables (regardless of eCRF or nasal cavity microbiota origin) in the 5-fold cross-validation of the expanded cohort. CCM*: Classifier using CRP plus all 7 microbiota genera variables in the 5-fold cross-validation of the expanded cohort. AUC: Area Under the ROC Curve. SEM: standard error of the mean. (XLSX) [file pone.0267140.s006.xlsx]

## Sheet: Sheet1
S4 Table. Summary of the performance of classifiers.
Cohort	Classifier	AUC	%Correct Bacterial Infection (SEM)	%Correct Viral Infection (SEM)
		(SEM)
Initial	CC	0.75	0.68	0.7
		(7E-4)	(1E-3)	(2E-3)
Initial	CE	0.78 ~ 0.91	69% ~ 85%	74% ~ 85%
		(8E-5 ~ 2E-3)	(1E-3 ~ 6E-3)	( 4E-17 ~ 6E-3)
Initial	CEM	0.89 ~ 0.90	81% ~ 84%	83% ~ 84%
		(1E-3 ~ 2E-3)	(3E-3 ~ 4E-3)	(2E-3 ~ 5E-3)
Expanded Training	CC*	0.75	0.68	0.68
		(2E-2)	(1E-2)	(2E-2)
Expanded Training	CEM*	0.81 ~ 0.90	73% ~ 85%	73% ~ 85%
		(1E-3 ~ 1E-2)	(3E-3 ~ 2E-2)	(5E-3 ~ 2E-2)
Expanded Training	CCM*	0.81	0.74	0.82
		(7E-3)	(2E-2)	(1E-2)
Expanded Test	CC*	0.75	0.69	0.63
		(2E-2)	(2E-2)	(4E-2)
Expanded Test	CEM*	0.81 ~ 0.90	75% ~ 85%	68% ~ 86%
		(1E-2 ~ 2E-2)	(3E-2 ~ 5E-2)	(1E-2 ~ 5E-2)
Expanded Test	CCM*	0.81	0.74	0.8
		(2E-2)	(2E-2)	(3E-2)
CC: Classifier using CRP only in the initial cohort. CE: Classifiers using two or more eCRF variables (incl. CRP) in the initial cohort. CEM: Classifiers using all input eCRF variables (incl. CRP) and at least one nasal cavity microbiota variable in the initial cohort. CC*: Classifier using only CRP in the 5-fold cross-validation of the expanded cohort. CEM*: Classifiers using two or more variabl…
