# Supplementary material for: The diagnostic value of nasal microbiota and clinical parameters in a multi-parametric prediction model to differentiate bacterial versus viral infections in lower respiratory tract infections
Source: PLoS One. 2022 Apr 18;17(4):e0267140. doi: 10.1371/journal.pone.0267140 (PMC9015155; doi:10.1371/journal.pone.0267140)
Supplement: S5 Table — Given each training set in the 5-fold cross-validation of the expanded cohort, all input variables were ranked by their individual variable importance [34]. The overall ranking in the five training sets is shown here. (XLSX) [file pone.0267140.s007.xlsx]

## Sheet: Sheet1
S5 Table. Top sixteen predictive variables in the 5-fold cross-validation training sets.
Rank	Variable	Type
1	C-reactive protein	Numeric
2	Absolute neutrophil count	Numeric
3	X-ray signs Consolidation	Categorical
4	Age group	Categorical
5	Weight	Numeric
6	Heart rate	Numeric
7	Nasopharyngeal culture/PCR	Categorical
8	Albumin	Numeric
9	Urea	Numeric
10	Blood culture result	Categorical
11	Staphylococcus	Numeric
12	X-ray result Normal	Categorical
13	Moraxella	Numeric
14	Streptococcus	Numeric
15	Urine stick	Categorical
16	Capillary pH	Numeric
Given each training set in the 5-fold cross-validation of the expanded cohort, all input variables were ranked by their individual variable importance [39]. The overall ranking in the five training sets is shown here.
