# Supplementary material for: The diagnostic value of nasal microbiota and clinical parameters in a multi-parametric prediction model to differentiate bacterial versus viral infections in lower respiratory tract infections
Source: PLoS One. 2022 Apr 18;17(4):e0267140. doi: 10.1371/journal.pone.0267140 (PMC9015155; doi:10.1371/journal.pone.0267140)
Supplement: S6 Table — For the significant correlations between the 7 microbiota and 21 categorical eCRF variables (upper part of the table), Mann-Whitney U test or Kruskal–Wallis two-tailed test p-values are shown. For the significant correlations between the 7 microbiota and numeric variables (incl. 8 numeric eCRF variables and the other microbiota variables, lower part of the table), Spearman’s rho values are shown. These results were generated per class: those in class ‘bacterial infection’ have a superscript ‘b’ and those in class ‘viral infection’ have a superscript ‘v’. Results with p-val<0.05 were considered significant. (XLSX) [file pone.0267140.s008.xlsx]

## Sheet: Summary (7 genus vs. 29 eCRF)
S6 Table. Correlations between microbiota and eCRF variables in the initial cohort.
	Variables	Haemophilus	Dolosigranulum	Moraxella	Corynebacterium	Staphylococcus	Streptococcus	Anaerococcus
Categorical (U test or KW test p-val<0.05)	Age group	0.005b		0.002b, 0.004v	0.001b	<0.0001v	<0.0001b
	Blood culture result	0.045v			0.041v
	Decreased breath sounds
	Nasopharyngeal culture/PCR	0.006b			0.002b	0.008v	0.003b
	Rhinorrhea	0.003b			0.024b
	Urine stick						0.025b
	CT finding Consolidation
	Main complaint Chills
	Routine medication Pantoprazole				0.05b
	Routine medication Simvastatin	0.026b
	Routine medication Tiotropium bromide						0.006b
	X-ray result LLL Pneumonia							0.007b
	X-ray result Normal						0.013b
	X-ray result RLL Pneumonia
	X-ray signs Consolidation						0.016v	0.036b
	X-ray signs Pleural effusion						0.013b
	Chronic COPD
	Chronic DM2				<0.0001b		0.026b
	Chronic Hypercholesterolemia				0.019b
	Chronic Hypertension					0.037v	0.025b
	Chronic Malignancy						0.014b
Numeric (Spearman's rho with p-val<0.05)	C-reactive protein				0.262b
	Albumin
	Amylase
	Absolute neutrophil count			0.467b
	Capillary pH				0.342b
	Heart rate	0.342b		0.260b, 0.219v		-0.478v
	Urea				0.246b	0.681v
	Weight	0.428v	0.289v	-0.277v	0.609b, 0.272v	0.491v	0.454b
	Haemophilus		-0.438v				0.464b
	Dolosigranulum			-0.591v	0.334v	-0.414b	-0.468v
	Moraxella				-0.428v	-0.484v		-0.532b
	Corynebacterium					-0.427b	-0.409b, -0.350v
	Staphylococcus						-0.514b	0.423b, 0.529v
	Streptococcus							0.448b
	Anaerococcus
For the significant correlations between the 7 microbiota and 21 categorical eCRF variables (upper part of the table), Mann-Whitney U test or Kruskal–Wallis two-tailed test p-values are shown. For the significant correlations between the 7 microbiota and numeric variables (incl. 8 numeric eCRF variables and the other microbiota variables, lower part of the table), Spearman’s rho values are shown.…
