# Supplementary material for: The diagnostic value of nasal microbiota and clinical parameters in a multi-parametric prediction model to differentiate bacterial versus viral infections in lower respiratory tract infections
Source: PLoS One. 2022 Apr 18;17(4):e0267140. doi: 10.1371/journal.pone.0267140 (PMC9015155; doi:10.1371/journal.pone.0267140)
Supplement: S7 Table — (XLSX) [file pone.0267140.s009.xlsx]

## Sheet: Sheet1
S7 Table. Metadata for the 16S RNA sequencing dataset.
Sample_ID	Project name	ENA sample accession	sequencing method	investigation type	collection date	geographic location (country and/or sea)	geographic location (latitude)	geographic location (longitude)	host-associated environmental package	environment (biome)	environment (feature)	environment (material)	host body site	FASTQ file
TTT-M-1	TAILORED-Treatment	SAMEA7996546	16S rRNA gene sequencing by Illumina MiSeq	metagenome	2014-2016	Israel	32.45154	34.89578	host-associated	ENVO:01000249	UBERON:0002553	PCO:1000004	FMAID: 54878	TTT-M-1.fastq
TTT-M-2	TAILORED-Treatment	SAMEA7996547	16S rRNA gene sequencing by Illumina MiSeq	metagenome	2014-2016	Israel	32.45154	34.89578	host-associated	ENVO:01000249	UBERON:0002553	PCO:1000004	FMAID: 54878	TTT-M-2.fastq
TTT-M-3	TAILORED-Treatment	SAMEA7996548	16S rRNA gene sequencing by Illumina MiSeq	metagenome	2014-2016	Israel	32.45154	34.89578	host-associated	ENVO:01000249	UBERON:0002553	PCO:1000004	FMAID: 54878	TTT-M-3.fastq
TTT-M-4	TAILORED-Treatment	SAMEA7996549	16S rRNA gene sequencing by Illumina MiSeq	metagenome	2014-2016	Israel	32.80565	34.99256	host-associated	ENVO:01000249	UBERON:0002553	PCO:1000004	FMAID: 54878	TTT-M-4.fastq
TTT-M-5	TAILORED-Treatment	SAMEA7996550	16S rRNA gene sequencing by Illumina MiSeq	metagenome	2014-2016	Israel	32.45154	34.89578	host-associated	ENVO:01000249	UBERON:0002553	PCO:1000004	FMAID: 54878	TTT-M-5.fastq
TTT-M-6	TAILORED-Treatment	SAMEA7996551	16S rRNA gene sequencing by Illumina MiSeq	metagenome	2014-2016	Israel	32.45154	34.89578	host-associated	ENVO:01000249	UBERON:0002553	PCO:1000004	FMAID: 54878	TTT-M-6.fastq
TTT-M-7	TAILORED-Treatment	SAMEA7996552	16S rRNA gene sequencing by Illumina MiSeq	metagenome	2014-2016	Israel	32.45154	34.89578	host-associated	ENVO:01000249	UBERON:0002553	PCO:1000004	FMAID: 54878	TTT-M-7.fastq
TTT-M-8	TAILORED-Treatment	SAMEA7996553	16S rRNA gene sequencing by Illumina MiSeq	metagenome	2014-2016	Israel	32.45154	34.89578	host-associated	ENVO:01000249	UBERON:0002553	PCO:1000004	FMAID: 54878	TTT-M-8.fastq
TTT-M-9	TAILORED-Treatment	SAMEA7996554	16S rRNA gene sequencing by Illumina MiSeq	metagenome	2014-2016	Israel	32.45154	34.89578	host-associated	ENVO:01000249	UBERON:0002553	PCO:1000004	FMAID: 54878	TTT-M-9.fastq
TTT-M-10	TAILORED-Treatment	SAMEA7996555	16S rRNA gene sequencing by Illumina MiSeq	metagenome	2014-2016	Israel	32.45154	34.89578	host-associated	ENVO:01000249	UBERON:0002553	PCO:1000004	FMAID: 54878	TTT-M-10.fastq
TTT-M-11	TAILORED-Treatment	SAMEA7996556	16S rRNA gene sequencing by Illumina MiSeq	metagenome	2014-2016	Israel	32.45154	34.89578	host-associated	ENVO:01000249	UBERON:0002553	PCO:1000004	FMAID: 54878	TTT-M-11.fastq
TTT-M-12	TAILORED-Treatment	SAMEA7996557	16S rRNA gene sequencing by Illumina MiSeq	metagenome	2014-2016	Israel	32.45154	34.89578	host-associated	ENVO:01000249	UBERON:0002553	PCO:1000004	FMAID: 54878	TTT-M-12.fastq
TTT-M-13	TAILORED-Treatment	SAMEA7996558	16S rRNA gene sequencing by Illumina MiSeq	metagenome	2014-2016	Israel	32.80565	34.99256	host-associated	ENVO:01000249	UBERON:0002553	PCO:1000004	FMAID: 54878	TTT-M-13.fastq
TTT-M-14	TAILORED-Treatment	SAMEA7996559	16S rRNA gene sequencing by Illumina MiSeq	metagenome	2014-2016	Israel	32.80565	34.99256	host-associated	ENVO:01000249	UBERON:0002553	PCO:1000004	FMAID: 54878	TTT-M-14.fastq
TTT-M-15	TAILORED-Treatment	SAMEA7996560	16S rRNA gene sequencing by Illumina MiSeq	metagenome	2014-2016	Israel	32.80565	34.99256	host-associated	ENVO:01000249	UBERON:0002553	PCO:1000004	FMAID: 54878	TTT-M-15.fastq
TTT-M-16	TAILORED-Treatment	SAMEA7996561	16S rRNA gene sequencing by Illumina MiSeq	metagenome	2014-2016	Israel	32.80565	34.99256	host-associated	ENVO:01000249	UBERON:0002553	PCO:1000004	FMAID: 54878	TTT-M-16.fastq
TTT-M-17	TAILORED-Treatment	SAMEA7996562	16S rRNA gene sequencing by Illumina MiSeq	metagenome	2014-2016	Israel	32.45154	34.89578	host-associated	ENVO:01000249	UBERON:0002553	PCO:1000004	FMAID: 54878	TTT-M-17.fastq
TTT-M-18	TAILORED-Treatment	SAMEA7996563	16S rRNA gene sequencing by Illumina MiSeq	metagenome	2014-2016	Israel	32.45154	34.89578	host-associated	ENVO:01000249	UBERON:0002553	PCO:1000004	FMAID: 54878	TTT-M-18.fastq
TTT-M-19	TAILORED-Treatment	SAMEA7996564	16S rRNA gene sequencing by Illumina MiSeq	metagenome	2014-2016	Israel	32.45154	34.89578	host-associated	ENVO:01000249	UBERON:0002553	PCO:1000004	FMAID: 54878	TTT-M-19.fastq
TTT-M-20	TAILORED-Treatment	SAMEA7996565	16S rRNA gene sequencing by Illumina MiSeq	metagenome	2014-2016	Israel	32.45154	34.89578	host-associated	ENVO:01000249	UBERON:0002553	PCO:1000004	FMAID: 54878	TTT-M-20.fastq
TTT-M-21	TAILORED-Treatment	SAMEA7996566	16S rRNA gene sequencing by Illumina MiSeq	metagenome	2014-2016	Israel	32.80565	34.99256	host-associated	ENVO:01000249	UBERON:0002553	PCO:1000004	FMAID: 54878	TTT-M-21.fastq
TTT-M-22	TAILORED-Treatment	SAMEA7996567	16S rRNA gene sequencing by Illumina MiSeq	metagenome	2014-2016	Israel	32.45154	34.89578	host-associated	ENVO:01000249	UBERON:0002553	PCO:1000004	FMAID: 54878	TTT-M-22.fastq
TTT-M-23	TAILORED-Treatment	SAMEA7996568	16S rRNA gene sequencing by Illumina MiSeq	metagenome	2014-2016	Israel	32.45154	34.89578	host-associated	ENVO:01000249	UBERON:0002553	PCO:1000004	FMAID: 54878	TTT-M-23.fastq
TTT-M-24	TAILORED-Treatment	SAMEA7996569	16S rRNA gene sequencing by Illumina MiSeq	metagenome	2014-2016	Israel	32.45154	34.89578	host-associated	ENVO:01000249	UBERON:0002553	PCO:1000004	FMAID: 54878	TTT-M-24.fastq
TTT-M-25	TAILORED-Treatment	SAMEA7996570	16S rRNA gene sequencing by Illumina MiSeq	metagenome	2014-2016	Israel	32.45154	34.89578	host-associated	ENVO:01000249	UBERON:0002553	PCO:1000004	FMAID: 54878	TTT-M-25.fastq
TTT-M-26	TAILORED-Treatment	SAMEA7996571	16S rRNA gene sequencing by Illumina MiSeq	metagenome	2014-2016	Israel	32.45154	34.89578	host-associated	ENVO:01000249	UBERON:0002553	PCO:1000004	FMAID: 54878	TTT-M-26.fastq
TTT-M-27	TAILORED-Treatment	SAMEA7996572	16S rRNA gene sequencing by Illumina MiSeq	metagenome	2014-2016	Israel	32.45154	34.89578	host-associated	ENVO:01000249	UBERON:0002553	PCO:1000004	FMAID: 54878	TTT-M-27.fastq
TTT-M-28	TAILORED-Treatment	SAMEA7996573	16S rRNA gene sequencing by Illumina MiSeq	metagenome	2014-2016	Israel	32.45154	34.89578	host-associated	ENVO:01000249	UBERON:0002553	PCO:1000004	FMAID: 54878	TTT-M-28.fastq
TTT-M-29	TAILORED-Treatment	SAMEA7996574	16S rRNA gene sequencing by Illumina MiSeq	metagenome	2014-2016	Israel	32.45154	34.89578	host-associated	ENVO:01000249	UBERON:0002553	PCO:1000004	FMAID: 54878	TTT-M-29.fastq
TTT-M-30	TAILORED-Treatment	SAMEA7996575	16S rRNA gene sequencing by Illumina MiSeq	metagenome	2014-2016	Israel	32.45154	34.89578	host-associated	ENVO:01000249	UBERON:0002553	PCO:1000004	FMAID: 54878	TTT-M-30.fastq
TTT-M-31	TAILORED-Treatment	SAMEA7996576	16S rRNA gene sequencing by Illumina MiSeq	metagenome	2014-2016	Israel	32.45154	34.89578	host-associated	ENVO:01000249	UBERON:0002553	PCO:1000004	FMAID: 54878	TTT-M-31.fastq
TTT-M-32	TAILORED-Treatment	SAMEA7996577	16S rRNA gene sequencing by Illumina MiSeq	metagenome	2014-2016	Israel	32.45154	34.89578	host-associated	ENVO:01000249	UBERON:0002553	PCO:1000004	FMAID: 54878	TTT-M-32.fastq
TTT-M-33	TAILORED-Treatment	SAMEA7996578	16S rRNA gene sequencing by Illumina MiSeq	metagenome	2014-2016	Israel	32.45154	34.89578	host-associated	ENVO:01000249	UBERON:0002553	PCO:1000004	FMAID: 54878	TTT-M-33.fastq
TTT-M-34	TAILORED-Treatment	SAMEA7996579	16S rRNA gene sequencing by Illumina MiSeq	metagenome	2014-2016	Israel	32.45154	34.89578	host-associated	ENVO:01000249	UBERON:0002553	PCO:1000004	FMAID: 54878	TTT-M-34.fastq
TTT-M-35	TAILORED-Treatment	SAMEA7996580	16S rRNA gene sequencing by Illumina MiSeq	metagenome	2014-2016	Israel	32.45154	34.89578	host-associated	ENVO:01000249	UBERON:0002553	PCO:1000004	FMAID: 54878	TTT-M-35.fastq
TTT-M-36	TAILORED-Treatment	SAMEA7996581	16S rRNA gene sequencing by Illumina MiSeq	metagenome	2014-2016	Israel	32.45154	34.89578	host-associated	ENVO:01000249	UBERON:0002553	PCO:1000004	FMAID: 54878	TTT-M-36.fastq
TTT-M-37	TAILORED-Treatment	SAMEA7996582	16S rRNA gene sequencing by Illumina MiSeq	metagenome	2014-2016	Israel	32.45154	34.89578	host-associated	ENVO:01000249	UBERON:0002553	PCO:1000004	FMAID: 54878	TTT-M-37.fastq
TTT-M-38	TAILORED-Treatment	SAMEA7996583	16S rRNA gene sequencing by Illumina MiSeq	metagenome	2014-2016	Israel	32.45154	34.89578	host-associated	ENVO:01000249	UBERON:0002553	PCO:1000004	FMAID: 54878	TTT-M-38.fastq
TTT-M-39	TAILORED-Treatment	SAMEA7996584	16S rRNA gene sequencing by Illumina MiSeq	metagenome	2014-2016	Israel	32.45154	34.89578	host-associated	ENVO:01000249	UBERON:0002553	PCO:1000004	FMAID: 54878	TTT-M-39.fastq
TTT-M-40	TAILORED-Treatment	SAMEA7996585	16S rRNA gene sequencing by Illumina MiSeq	metagenome	2014-2016	Israel	32.45154	34.89578	host-associated	ENVO:01000249	UBERON:0002553	PCO:1000004	FMAID: 54878	TTT-M-40.fastq
TTT-M-41	TAILORED-Treatment	SAMEA7996586	16S rRNA gene sequencing by Illumina MiSeq	metagenome	2014-2016	Israel	32.45154	34.89578	host-associated	ENVO:01000249	UBERON:0002553	PCO:1000004	FMAID: 54878	TTT-M-41.fastq
TTT-M-42	TAILORED-Treatment	SAMEA7996587	16S rRNA gene sequencing by Illumina MiSeq	metagenome	2014-2016	Israel	32.45154	34.89578	host-associated	ENVO:01000249	UBERON:0002553	PCO:1000004	FMAID: 54878	TTT-M-42.fastq
TTT-M-43	TAILORED-Treatment	SAMEA7996588	16S rRNA gene sequencing by Illumina MiSeq	metagenome	2014-2016	Israel	32.45154	34.89578	host-associated	ENVO:01000249	UBERON:0002553	PCO:1000004	FMAID: 54878	TTT-M-43.fastq
TTT-M-44	TAILORED-Treatment	SAMEA7996589	16S rRNA gene sequencing by Illumina MiSeq	metagenome	2014-2016	Israel	32.45154	34.89578	host-associated	ENVO:01000249	UBERON:0002553	PCO:1000004	FMAID: 54878	TTT-M-44.fastq
TTT-M-45	TAILORED-Treatment	SAMEA7996590	16S rRNA gene sequencing by Illumina MiSeq	metagenome	2014-2016	Israel	32.45154	34.89578	host-associated	ENVO:01000249	UBERON:0002553	PCO:1000004	FMAID: 54878	TTT-M-45.fastq
TTT-M-46	TAILORED-Treatment	SAMEA7996591	16S rRNA gene sequencing by Illumina MiSeq	metagenome	2014-2016	Israel	32.45154	34.89578	host-associated	ENVO:01000249	UBERON:0002553	PCO:1000004	FMAID: 54878	TTT-M-46.fastq
TTT-M-47	TAILORED-Treatment	SAMEA7996592	16S rRNA gene sequencing by Illumina MiSeq	metagenome	2014-2016	Israel	32.45154	34.89578	host-associated	ENVO:01000249	UBERON:0002553	PCO:1000004	FMAID: 54878	TTT-M-47.fastq
TTT-M-48	TAILORED-Treatment	SAMEA7996593	16S rRNA gene sequencing by Illumina MiSeq	metagenome	2014-2016	Israel	32.45154	34.89578	host-associated	ENVO:01000249	UBERON:0002553	PCO:1000004	FMAID: 54878	TTT-M-48.fastq
TTT-M-49	TAILORED-Treatment	SAMEA7996594	16S rRNA gene sequencing by Illumina MiSeq	metagenome	2014-2016	Israel	32.45154	34.89578	host-associated	ENVO:01000249	UBERON:0002553	PCO:1000004	FMAID: 54878	TTT-M-49.fastq
TTT-M-50	TAILORED-Treatment	SAMEA7996595	16S rRNA gene sequencing by Illumina MiSeq	metagenome	2014-2016	Israel	32.45154	34.89578	host-associated	ENVO:01000249	UBERON:0002553	PCO:1000004	FMAID: 54878	TTT-M-50.fastq
TTT-M-51	TAILORED-Treatment	SAMEA7996596	16S rRNA gene sequencing by Illumina MiSeq	metagenome	2014-2016	Israel	32.45154	34.89578	host-associated	ENVO:01000249	UBERON:0002553	PCO:1000004	FMAID: 54878	TTT-M-51.fastq
TTT-M-52	TAILORED-Treatment	SAMEA7996597	16S rRNA gene sequencing by Illumina MiSeq	metagenome	2014-2016	Israel	32.45154	34.89578	host-associated	ENVO:01000249	UBERON:0002553	PCO:1000004	FMAID: 54878	TTT-M-52.fastq
TTT-M-53	TAILORED-Treatment	SAMEA7996598	16S rRNA gene sequencing by Illumina MiSeq	metagenome	2014-2016	Israel	32.45154	34.89578	host-associated	ENVO:01000249	UBERON:0002553	PCO:1000004	FMAID: 54878	TTT-M-53.fastq
TTT-M-54	TAILORED-Treatment	SAMEA7996599	16S rRNA gene sequencing by Illumina MiSeq	metagenome	2014-2016	Israel	32.45154	34.89578	host-associated	ENVO:01000249	UBERON:0002553	PCO:1000004	FMAID: 54878	TTT-M-54.fastq
TTT-M-55	TAILORED-Treatment	SAMEA7996600	16S rRNA gene sequencing by Illumina MiSeq	metagenome	2014-2016	Israel	32.45154	34.89578	host-associated	ENVO:01000249	UBERON:0002553	PCO:1000004	FMAID: 54878	TTT-M-55.fastq
TTT-M-56	TAILORED-Treatment	SAMEA7996601	16S rRNA gene sequencing by Illumina MiSeq	metagenome	2014-2016	Israel	32.45154	34.89578	host-associated	ENVO:01000249	UBERON:0002553	PCO:1000004	FMAID: 54878	TTT-M-56.fastq
TTT-M-57	TAILORED-Treatment	SAMEA7996602	16S rRNA gene sequencing by Illumina MiSeq	metagenome	2014-2016	Israel	32.45154	34.89578	host-associated	ENVO:01000249	UBERON:0002553	PCO:1000004	FMAID: 54878	TTT-M-57.fastq
TTT-M-58	TAILORED-Treatment	SAMEA7996603	16S rRNA gene sequencing by Illumina MiSeq	metagenome	2014-2016	Israel	32.45154	34.89578	host-associated	ENVO:01000249	UBERON:0002553	PCO:1000004	FMAID: 54878	TTT-M-58.fastq
TTT-M-59	TAILORED-Treatment	SAMEA7996604	16S rRNA gene sequencing by Illumina MiSeq	metagenome	2014-2016	Israel	32.45154	34.89578	host-associated	ENVO:01000249	UBERON:0002553	PCO:1000004	FMAID: 54878	TTT-M-59.fastq
TTT-M-243	TAILORED-Treatment	SAMEA7996605	16S rRNA gene sequencing by Illumina MiSeq	metagenome	2014-2016	Israel	32.80565	34.99256	host-associated	ENVO:01000249	UBERON:0002553	PCO:1000004	FMAID: 54878	TTT-M-243.fastq
TTT-M-244	TAILORED-Treatment	SAMEA7996606	16S rRNA gene sequencing by Illumina MiSeq	metagenome	2014-2016	Israel	32.45154	34.89578	host-associated	ENVO:01000249	UBERON:0002553	PCO:1000004	FMAID: 54878	TTT-M-244.fastq
TTT-M-245	TAILORED-Treatment	SAMEA7996607	16S rRNA gene sequencing by Illumina MiSeq	metagenome	2014-2016	Israel	32.45154	34.89578	host-associated	ENVO:01000249	UBERON:0002553	PCO:1000004	FMAID: 54878	TTT-M-245.fastq
TTT-M-246	TAILORED-Treatment	SAMEA7996608	16S rRNA gene sequencing by Illumina MiSeq	metagenome	2014-2016	Israel	32.45154	34.89578	host-associated	ENVO:01000249	UBERON:0002553	PCO:1000004	FMAID: 54878	TTT-M-246.fastq
TTT-M-247	TAILORED-Treatment	SAMEA7996609	16S rRNA gene sequencing by Illumina MiSeq	metagenome	2014-2016	Israel	32.45154	34.89578	host-associated	ENVO:01000249	UBERON:0002553	PCO:1000004	FMAID: 54878	TTT-M-247.fastq
TTT-M-248	TAILORED-Treatment	SAMEA7996610	16S rRNA gene sequencing by Illumina MiSeq	metagenome	2014-2016	Israel	32.45154	34.89578	host-associated	ENVO:01000249	UBERON:0002553	PCO:1000004	FMAID: 54878	TTT-M-248.fastq
TTT-M-249	TAILORED-Treatment	SAMEA7996611	16S rRNA gene sequencing by Illumina MiSeq	metagenome	2014-2016	Israel	32.45154	34.89578	host-associated	ENVO:01000249	UBERON:0002553	PCO:1000004	FMAID: 54878	TTT-M-249.fastq
TTT-M-250	TAILORED-Treatment	SAMEA7996612	16S rRNA gene sequencing by Illumina MiSeq	metagenome	2014-2016	Israel	32.45154	34.89578	host-associated	ENVO:01000249	UBERON:0002553	PCO:1000004	FMAID: 54878	TTT-M-250.fastq
TTT-M-251	TAILORED-Treatment	SAMEA7996613	16S rRNA gene sequencing by Illumina MiSeq	metagenome	2014-2016	Israel	32.45154	34.89578	host-associated	ENVO:01000249	UBERON:0002553	PCO:1000004	FMAID: 54878	TTT-M-251.fastq
TTT-M-252	TAILORED-Treatment	SAMEA7996614	16S rRNA gene sequencing by Illumina MiSeq	metagenome	2014-2016	Israel	32.45154	34.89578	host-associated	ENVO:01000249	UBERON:0002553	PCO:1000004	FMAID: 54878	TTT-M-252.fastq
TTT-M-253	TAILORED-Treatment	SAMEA7996615	16S rRNA gene sequencing by Illumina MiSeq	metagenome	2014-2016	Israel	32.45154	34.89578	host-associated	ENVO:01000249	UBERON:0002553	PCO:1000004	FMAID: 54878	TTT-M-253.fastq
TTT-M-254	TAILORED-Treatment	SAMEA7996616	16S rRNA gene sequencing by Illumina MiSeq	metagenome	2014-2016	Israel	32.45154	34.89578	host-associated	ENVO:01000249	UBERON:0002553	PCO:1000004	FMAID: 54878	TTT-M-254.fastq
TTT-M-255	TAILORED-Treatment	SAMEA7996617	16S rRNA gene sequencing by Illumina MiSeq	metagenome	2014-2016	Israel	32.45154	34.89578	host-associated	ENVO:01000249	UBERON:0002553	PCO:1000004	FMAID: 54878	TTT-M-255.fastq
TTT-M-256	TAILORED-Treatment	SAMEA7996618	16S rRNA gene sequencing by Illumina MiSeq	metagenome	2014-2016	Israel	32.80565	34.99256	host-associated	ENVO:01000249	UBERON:0002553	PCO:1000004	FMAID: 54878	TTT-M-256.fastq
TTT-M-257	TAILORED-Treatment	SAMEA7996619	16S rRNA gene sequencing by Illumina MiSeq	metagenome	2014-2016	Israel	32.45154	34.89578	host-associated	ENVO:01000249	UBERON:0002553	PCO:1000004	FMAID: 54878	TTT-M-257.fastq
TTT-M-258	TAILORED-Treatment	SAMEA7996620	16S rRNA gene sequencing by Illumina MiSeq	metagenome	2014-2016	Israel	32.45154	34.89578	host-associated	ENVO:01000249	UBERON:0002553	PCO:1000004	FMAID: 54878	TTT-M-258.fastq
TTT-M-259	TAILORED-Treatment	SAMEA7996621	16S rRNA gene sequencing by Illumina MiSeq	metagenome	2014-2016	Israel	32.45154	34.89578	host-associated	ENVO:01000249	UBERON:0002553	PCO:1000004	FMAID: 54878	TTT-M-259.fastq
TTT-M-260	TAILORED-Treatment	SAMEA7996622	16S rRNA gene sequencing by Illumina MiSeq	metagenome	2014-2016	Israel	32.45154	34.89578	host-associated	ENVO:01000249	UBERON:0002553	PCO:1000004	FMAID: 54878	TTT-M-260.fastq
TTT-M-261	TAILORED-Treatment	SAMEA7996623	16S rRNA gene sequencing by Illumina MiSeq	metagenome	2014-2016	Israel	32.45154	34.89578	host-associated	ENVO:01000249	UBERON:0002553	PCO:1000004	FMAID: 54878	TTT-M-261.fastq
TTT-M-60	TAILORED-Treatment	SAMEA7996624	16S rRNA gene sequencing by Illumina MiSeq	metagenome	2014-2016	Israel	32.45154	34.89578	host-associated	ENVO:01000249	UBERON:0002553	PCO:1000004	FMAID: 54878	TTT-M-60.fastq
TTT-M-61	TAILORED-Treatment	SAMEA7996625	16S rRNA gene sequencing by Illumina MiSeq	metagenome	2014-2016	Israel	31.76501	35.14941	host-associated	ENVO:01000249	UBERON:0002553	PCO:1000004	FMAID: 54878	TTT-M-61.fastq
TTT-M-62	TAILORED-Treatment	SAMEA7996626	16S rRNA gene sequencing by Illumina MiSeq	metagenome	2014-2016	Israel	31.76501	35.14941	host-associated	ENVO:01000249	UBERON:0002553	PCO:1000004	FMAID: 54878	TTT-M-62.fastq
TTT-M-63	TAILORED-Treatment	SAMEA7996627	16S rRNA gene sequencing by Illumina MiSeq	metagenome	2014-2016	Israel	31.76501	35.14941	host-associated	ENVO:01000249	UBERON:0002553	PCO:1000004	FMAID: 54878	TTT-M-63.fastq
TTT-M-64	TAILORED-Treatment	SAMEA7997025	16S rRNA gene sequencing by Illumina MiSeq	metagenome	2014-2016	Israel	31.76501	35.14941	host-associated	ENVO:01000249	UBERON:0002553	PCO:1000004	FMAID: 54878	TTT-M-64.fastq
TTT-M-65	TAILORED-Treatment	SAMEA7997026	16S rRNA gene sequencing by Illumina MiSeq	metagenome	2014-2016	Israel	31.76501	35.14941	host-associated	ENVO:01000249	UBERON:0002553	PCO:1000004	FMAID: 54878	TTT-M-65.fastq
TTT-M-66	TAILORED-Treatment	SAMEA7997027	16S rRNA gene sequencing by Illumina MiSeq	metagenome	2014-2016	Israel	31.76501	35.14941	host-associated	ENVO:01000249	UBERON:0002553	PCO:1000004	FMAID: 54878	TTT-M-66.fastq
TTT-M-67	TAILORED-Treatment	SAMEA7997028	16S rRNA gene sequencing by Illumina MiSeq	metagenome	2014-2016	Israel	31.76501	35.14941	host-associated	ENVO:01000249	UBERON:0002553	PCO:1000004	FMAID: 54878	TTT-M-67.fastq
TTT-M-68	TAILORED-Treatment	SAMEA7997029	16S rRNA gene sequencing by Illumina MiSeq	metagenome	2014-2016	Israel	31.76501	35.14941	host-associated	ENVO:01000249	UBERON:0002553	PCO:1000004	FMAID: 54878	TTT-M-68.fastq
TTT-M-69	TAILORED-Treatment	SAMEA7997030	16S rRNA gene sequencing by Illumina MiSeq	metagenome	2014-2016	Israel	31.76501	35.14941	host-associated	ENVO:01000249	UBERON:0002553	PCO:1000004	FMAID: 54878	TTT-M-69.fastq
TTT-M-70	TAILORED-Treatment	SAMEA7997031	16S rRNA gene sequencing by Illumina MiSeq	metagenome	2014-2016	Israel	31.76501	35.14941	host-associated	ENVO:01000249	UBERON:0002553	PCO:1000004	FMAID: 54878	TTT-M-70.fastq
TTT-M-71	TAILORED-Treatment	SAMEA7997032	16S rRNA gene sequencing by Illumina MiSeq	metagenome	2014-2016	Israel	31.76501	35.14941	host-associated	ENVO:01000249	UBERON:0002553	PCO:1000004	FMAID: 54878	TTT-M-71.fastq
TTT-M-72	TAILORED-Treatment	SAMEA7997033	16S rRNA gene sequencing by Illumina MiSeq	metagenome	2014-2016	Israel	31.76501	35.14941	host-associated	ENVO:01000249	UBERON:0002553	PCO:1000004	FMAID: 54878	TTT-M-72.fastq
TTT-M-73	TAILORED-Treatment	SAMEA7997034	16S rRNA gene sequencing by Illumina MiSeq	metagenome	2014-2016	Israel	31.76501	35.14941	host-associated	ENVO:01000249	UBERON:0002553	PCO:1000004	FMAID: 54878	TTT-M-73.fastq
TTT-M-74	TAILORED-Treatment	SAMEA7997035	16S rRNA gene sequencing by Illumina MiSeq	metagenome	2014-2016	Israel	31.76501	35.14941	host-associated	ENVO:01000249	UBERON:0002553	PCO:1000004	FMAID: 54878	TTT-M-74.fastq
TTT-M-75	TAILORED-Treatment	SAMEA7997036	16S rRNA gene sequencing by Illumina MiSeq	metagenome	2014-2016	Israel	31.76501	35.14941	host-associated	ENVO:01000249	UBERON:0002553	PCO:1000004	FMAID: 54878	TTT-M-75.fastq
TTT-M-76	TAILORED-Treatment	SAMEA7997037	16S rRNA gene sequencing by Illumina MiSeq	metagenome	2014-2016	Israel	31.76501	35.14941	host-associated	ENVO:01000249	UBERON:0002553	PCO:1000004	FMAID: 54878	TTT-M-76.fastq
TTT-M-77	TAILORED-Treatment	SAMEA7997038	16S rRNA gene sequencing by Illumina MiSeq	metagenome	2014-2016	Israel	31.76501	35.14941	host-associated	ENVO:01000249	UBERON:0002553	PCO:1000004	FMAID: 54878	TTT-M-77.fastq
TTT-M-78	TAILORED-Treatment	SAMEA7997039	16S rRNA gene sequencing by Illumina MiSeq	metagenome	2014-2016	Israel	31.76501	35.14941	host-associated	ENVO:01000249	UBERON:0002553	PCO:1000004	FMAID: 54878	TTT-M-78.fastq
TTT-M-79	TAILORED-Treatment	SAMEA7997040	16S rRNA gene sequencing by Illumina MiSeq	metagenome	2014-2016	Israel	31.76501	35.14941	host-associated	ENVO:01000249	UBERON:0002553	PCO:1000004	FMAID: 54878	TTT-M-79.fastq
TTT-M-80	TAILORED-Treatment	SAMEA7997041	16S rRNA gene sequencing by Illumina MiSeq	metagenome	2014-2016	Israel	31.76501	35.14941	host-associated	ENVO:01000249	UBERON:0002553	PCO:1000004	FMAID: 54878	TTT-M-80.fastq
TTT-M-81	TAILORED-Treatment	SAMEA7997042	16S rRNA gene sequencing by Illumina MiSeq	metagenome	2014-2016	Israel	31.76501	35.14941	host-associated	ENVO:01000249	UBERON:0002553	PCO:1000004	FMAID: 54878	TTT-M-81.fastq
TTT-M-82	TAILORED-Treatment	SAMEA7997043	16S rRNA gene sequencing by Illumina MiSeq	metagenome	2014-2016	Israel	31.76501	35.14941	host-associated	ENVO:01000249	UBERON:0002553	PCO:1000004	FMAID: 54878	TTT-M-82.fastq
TTT-M-83	TAILORED-Treatment	SAMEA7997044	16S rRNA gene sequencing by Illumina MiSeq	metagenome	2014-2016	Israel	31.76501	35.14941	host-associated	ENVO:01000249	UBERON:0002553	PCO:1000004	FMAID: 54878	TTT-M-83.fastq
TTT-M-84	TAILORED-Treatment	SAMEA7997045	16S rRNA gene sequencing by Illumina MiSeq	metagenome	2014-2016	Israel	31.76501	35.14941	host-associated	ENVO:01000249	UBERON:0002553	PCO:1000004	FMAID: 54878	TTT-M-84.fastq
TTT-M-85	TAILORED-Treatment	SAMEA7997046	16S rRNA gene sequencing by Illumina MiSeq	metagenome	2014-2016	Israel	31.76501	35.14941	host-associated	ENVO:01000249	UBERON:0002553	PCO:1000004	FMAID: 54878	TTT-M-85.fastq
TTT-M-86	TAILORED-Treatment	SAMEA7997047	16S rRNA gene sequencing by Illumina MiSeq	metagenome	2014-2016	Israel	31.76501	35.14941	host-associated	ENVO:01000249	UBERON:0002553	PCO:1000004	FMAID: 54878	TTT-M-86.fastq
TTT-M-87	TAILORED-Treatment	SAMEA7997048	16S rRNA gene sequencing by Illumina MiSeq	metagenome	2014-2016	Israel	31.76501	35.14941	host-associated	ENVO:01000249	UBERON:0002553	PCO:1000004	FMAID: 54878	TTT-M-87.fastq
TTT-M-88	TAILORED-Treatment	SAMEA7997049	16S rRNA gene sequencing by Illumina MiSeq	metagenome	2014-2016	Israel	31.76501	35.14941	host-associated	ENVO:01000249	UBERON:0002553	PCO:1000004	FMAID: 54878	TTT-M-88.fastq
TTT-M-89	TAILORED-Treatment	SAMEA7997050	16S rRNA gene sequencing by Illumina MiSeq	metagenome	2014-2016	Israel	31.76501	35.14941	host-associated	ENVO:01000249	UBERON:0002553	PCO:1000004	FMAID: 54878	TTT-M-89.fastq
TTT-M-90	TAILORED-Treatment	SAMEA7997051	16S rRNA gene sequencing by Illumina MiSeq	metagenome	2014-2016	Israel	31.76501	35.14941	host-associated	ENVO:01000249	UBERON:0002553	PCO:1000004	FMAID: 54878	TTT-M-90.fastq
TTT-M-91	TAILORED-Treatment	SAMEA7997052	16S rRNA gene sequencing by Illumina MiSeq	metagenome	2014-2016	Israel	31.76501	35.14941	host-associated	ENVO:01000249	UBERON:0002553	PCO:1000004	FMAID: 54878	TTT-M-91.fastq
TTT-M-92	TAILORED-Treatment	SAMEA7997053	16S rRNA gene sequencing by Illumina MiSeq	metagenome	2014-2016	Israel	31.76501	35.14941	host-associated	ENVO:01000249	UBERON:0002553	PCO:1000004	FMAID: 54878	TTT-M-92.fastq
TTT-M-93	TAILORED-Treatment	SAMEA7997054	16S rRNA gene sequencing by Illumina MiSeq	metagenome	2014-2016	Israel	31.76501	35.14941	host-associated	ENVO:01000249	UBERON:0002553	PCO:1000004	FMAID: 54878	TTT-M-93.fastq
TTT-M-94	TAILORED-Treatment	SAMEA7997055	16S rRNA gene sequencing by Illumina MiSeq	metagenome	2014-2016	Israel	31.76501	35.14941	host-associated	ENVO:01000249	UBERON:0002553	PCO:1000004	FMAID: 54878	TTT-M-94.fastq
TTT-M-95	TAILORED-Treatment	SAMEA7997056	16S rRNA gene sequencing by Illumina MiSeq	metagenome	2014-2016	Israel	31.76501	35.14941	host-associated	ENVO:01000249	UBERON:0002553	PCO:1000004	FMAID: 54878	TTT-M-95.fastq
TTT-M-96	TAILORED-Treatment	SAMEA7997057	16S rRNA gene sequencing by Illumina MiSeq	metagenome	2014-2016	Israel	31.76501	35.14941	host-associated	ENVO:01000249	UBERON:0002553	PCO:1000004	FMAID: 54878	TTT-M-96.fastq
TTT-M-97	TAILORED-Treatment	SAMEA7997058	16S rRNA gene sequencing by Illumina MiSeq	metagenome	2014-2016	Israel	31.76501	35.14941	host-associated	ENVO:01000249	UBERON:0002553	PCO:1000004	FMAID: 54878	TTT-M-97.fastq
TTT-M-98	TAILORED-Treatment	SAMEA7997059	16S rRNA gene sequencing by Illumina MiSeq	metagenome	2014-2016	Israel	31.76501	35.14941	host-associated	ENVO:01000249	UBERON:0002553	PCO:1000004	FMAID: 54878	TTT-M-98.fastq
TTT-M-262	TAILORED-Treatment	SAMEA7997060	16S rRNA gene sequencing by Illumina MiSeq	metagenome	2014-2016	Israel	31.76501	35.14941	host-associated	ENVO:01000249	UBERON:0002553	PCO:1000004	FMAID: 54878	TTT-M-262.fastq
TTT-M-99	TAILORED-Treatment	SAMEA7997061	16S rRNA gene sequencing by Illumina MiSeq	metagenome	2014-2016	Israel	31.76501	35.14941	host-associated	ENVO:01000249	UBERON:0002553	PCO:1000004	FMAID: 54878	TTT-M-99.fastq
TTT-M-263	TAILORED-Treatment	SAMEA7997062	16S rRNA gene sequencing by Illumina MiSeq	metagenome	2014-2016	Israel	31.76501	35.14941	host-associated	ENVO:01000249	UBERON:0002553	PCO:1000004	FMAID: 54878	TTT-M-263.fastq
TTT-M-100	TAILORED-Treatment	SAMEA7997063	16S rRNA gene sequencing by Illumina MiSeq	metagenome	2014-2016	Israel	31.76501	35.14941	host-associated	ENVO:01000249	UBERON:0002553	PCO:1000004	FMAID: 54878	TTT-M-100.fastq
TTT-M-101	TAILORED-Treatment	SAMEA7997064	16S rRNA gene sequencing by Illumina MiSeq	metagenome	2014-2016	Israel	31.76501	35.14941	host-associated	ENVO:01000249	UBERON:0002553	PCO:1000004	FMAID: 54878	TTT-M-101.fastq
TTT-M-102	TAILORED-Treatment	SAMEA7997065	16S rRNA gene sequencing by Illumina MiSeq	metagenome	2014-2016	Israel	31.76501	35.14941	host-associated	ENVO:01000249	UBERON:0002553	PCO:1000004	FMAID: 54878	TTT-M-102.fastq
TTT-M-103	TAILORED-Treatment	SAMEA7997066	16S rRNA gene sequencing by Illumina MiSeq	metagenome	2014-2016	Israel	31.76501	35.14941	host-associated	ENVO:01000249	UBERON:0002553	PCO:1000004	FMAID: 54878	TTT-M-103.fastq
TTT-M-264	TAILORED-Treatment	SAMEA7997067	16S rRNA gene sequencing by Illumina MiSeq	metagenome	2014-2016	Israel	31.76501	35.14941	host-associated	ENVO:01000249	UBERON:0002553	PCO:1000004	FMAID: 54878	TTT-M-264.fastq
TTT-M-104	TAILORED-Treatment	SAMEA7997068	16S rRNA gene sequencing by Illumina MiSeq	metagenome	2014-2016	Israel	31.76501	35.14941	host-associated	ENVO:01000249	UBERON:0002553	PCO:1000004	FMAID: 54878	TTT-M-104.fastq
TTT-M-265	TAILORED-Treatment	SAMEA7997069	16S rRNA gene sequencing by Illumina MiSeq	metagenome	2014-2016	Israel	31.76501	35.14941	host-associated	ENVO:01000249	UBERON:0002553	PCO:1000004	FMAID: 54878	TTT-M-265.fastq
TTT-M-105	TAILORED-Treatment	SAMEA7997070	16S rRNA gene sequencing by Illumina MiSeq	metagenome	2014-2016	Israel	31.76501	35.14941	host-associated	ENVO:01000249	UBERON:0002553	PCO:1000004	FMAID: 54878	TTT-M-105.fastq
TTT-M-106	TAILORED-Treatment	SAMEA7997071	16S rRNA gene sequencing by Illumina MiSeq	metagenome	2014-2016	Israel	31.76501	35.14941	host-associated	ENVO:01000249	UBERON:0002553	PCO:1000004	FMAID: 54878	TTT-M-106.fastq
TTT-M-107	TAILORED-Treatment	SAMEA7997072	16S rRNA gene sequencing by Illumina MiSeq	metagenome	2014-2016	Israel	31.76501	35.14941	host-associated	ENVO:01000249	UBERON:0002553	PCO:1000004	FMAID: 54878	TTT-M-107.fastq
TTT-M-266	TAILORED-Treatment	SAMEA7997073	16S rRNA gene sequencing by Illumina MiSeq	metagenome	2014-2016	Israel	31.76501	35.14941	host-associated	ENVO:01000249	UBERON:0002553	PCO:1000004	FMAID: 54878	TTT-M-266.fastq
TTT-M-108	TAILORED-Treatment	SAMEA7997074	16S rRNA gene sequencing by Illumina MiSeq	metagenome	2014-2016	Israel	31.76501	35.14941	host-associated	ENVO:01000249	UBERON:0002553	PCO:1000004	FMAID: 54878	TTT-M-108.fastq
TTT-M-267	TAILORED-Treatment	SAMEA7997075	16S rRNA gene sequencing by Illumina MiSeq	metagenome	2014-2016	Israel	31.76501	35.14941	host-associated	ENVO:01000249	UBERON:0002553	PCO:1000004	FMAID: 54878	TTT-M-267.fastq
TTT-M-268	TAILORED-Treatment	SAMEA7997076	16S rRNA gene sequencing by Illumina MiSeq	metagenome	2014-2016	Israel	31.76501	35.14941	host-associated	ENVO:01000249	UBERON:0002553	PCO:1000004	FMAID: 54878	TTT-M-268.fastq
TTT-M-109	TAILORED-Treatment	SAMEA7997077	16S rRNA gene sequencing by Illumina MiSeq	metagenome	2014-2016	Israel	31.76501	35.14941	host-associated	ENVO:01000249	UBERON:0002553	PCO:1000004	FMAID: 54878	TTT-M-109.fastq
TTT-M-269	TAILORED-Treatment	SAMEA7997078	16S rRNA gene sequencing by Illumina MiSeq	metagenome	2014-2016	Israel	31.76501	35.14941	host-associated	ENVO:01000249	UBERON:0002553	PCO:1000004	FMAID: 54878	TTT-M-269.fastq
TTT-M-270	TAILORED-Treatment	SAMEA7997079	16S rRNA gene sequencing by Illumina MiSeq	metagenome	2014-2016	Israel	31.76501	35.14941	host-associated	ENVO:01000249	UBERON:0002553	PCO:1000004	FMAID: 54878	TTT-M-270.fastq
TTT-M-271	TAILORED-Treatment	SAMEA7997080	16S rRNA gene sequencing by Illumina MiSeq	metagenome	2014-2016	Israel	31.76501	35.14941	host-associated	ENVO:01000249	UBERON:0002553	PCO:1000004	FMAID: 54878	TTT-M-271.fastq
TTT-M-110	TAILORED-Treatment	SAMEA7997081	16S rRNA gene sequencing by Illumina MiSeq	metagenome	2014-2016	Israel	31.76501	35.14941	host-associated	ENVO:01000249	UBERON:0002553	PCO:1000004	FMAID: 54878	TTT-M-110.fastq
TTT-M-111	TAILORED-Treatment	SAMEA7997082	16S rRNA gene sequencing by Illumina MiSeq	metagenome	2014-2016	Israel	31.76501	35.14941	host-associated	ENVO:01000249	UBERON:0002553	PCO:1000004	FMAID: 54878	TTT-M-111.fastq
TTT-M-112	TAILORED-Treatment	SAMEA7997083	16S rRNA gene sequencing by Illumina MiSeq	metagenome	2014-2016	Israel	31.76501	35.14941	host-associated	ENVO:01000249	UBERON:0002553	PCO:1000004	FMAID: 54878	TTT-M-112.fastq
TTT-M-272	TAILORED-Treatment	SAMEA7997084	16S rRNA gene sequencing by Illumina MiSeq	metagenome	2014-2016	Israel	31.76501	35.14941	host-associated	ENVO:01000249	UBERON:0002553	PCO:1000004	FMAID: 54878	TTT-M-272.fastq
TTT-M-113	TAILORED-Treatment	SAMEA7997085	16S rRNA gene sequencing by Illumina MiSeq	metagenome	2014-2016	Israel	31.76501	35.14941	host-associated	ENVO:01000249	UBERON:0002553	PCO:1000004	FMAID: 54878	TTT-M-113.fastq
TTT-M-114	TAILORED-Treatment	SAMEA7997086	16S rRNA gene sequencing by Illumina MiSeq	metagenome	2014-2016	Israel	31.76501	35.14941	host-associated	ENVO:01000249	UBERON:0002553	PCO:1000004	FMAID: 54878	TTT-M-114.fastq
TTT-M-273	TAILORED-Treatment	SAMEA7997087	16S rRNA gene sequencing by Illumina MiSeq	metagenome	2014-2016	Israel	31.76501	35.14941	host-associated	ENVO:01000249	UBERON:0002553	PCO:1000004	FMAID: 54878	TTT-M-273.fastq
TTT-M-274	TAILORED-Treatment	SAMEA7997088	16S rRNA gene sequencing by Illumina MiSeq	metagenome	2014-2016	Israel	31.76501	35.14941	host-associated	ENVO:01000249	UBERON:0002553	PCO:1000004	FMAID: 54878	TTT-M-274.fastq
TTT-M-275	TAILORED-Treatment	SAMEA7997089	16S rRNA gene sequencing by Illumina MiSeq	metagenome	2014-2016	Israel	31.76501	35.14941	host-associated	ENVO:01000249	UBERON:0002553	PCO:1000004	FMAID: 54878	TTT-M-275.fastq
TTT-M-276	TAILORED-Treatment	SAMEA7997090	16S rRNA gene sequencing by Illumina MiSeq	metagenome	2014-2016	Israel	31.76501	35.14941	host-associated	ENVO:01000249	UBERON:0002553	PCO:1000004	FMAID: 54878	TTT-M-276.fastq
TTT-M-277	TAILORED-Treatment	SAMEA7997091	16S rRNA gene sequencing by Illumina MiSeq	metagenome	2014-2016	Israel	31.76501	35.14941	host-associated	ENVO:01000249	UBERON:0002553	PCO:1000004	FMAID: 54878	TTT-M-277.fastq
TTT-M-115	TAILORED-Treatment	SAMEA7997092	16S rRNA gene sequencing by Illumina MiSeq	metagenome	2014-2016	Israel	31.76501	35.14941	host-associated	ENVO:01000249	UBERON:0002553	PCO:1000004	FMAID: 54878	TTT-M-115.fastq
TTT-M-116	TAILORED-Treatment	SAMEA7997093	16S rRNA gene sequencing by Illumina MiSeq	metagenome	2014-2016	Israel	31.76501	35.14941	host-associated	ENVO:01000249	UBERON:0002553	PCO:1000004	FMAID: 54878	TTT-M-116.fastq
TTT-M-278	TAILORED-Treatment	SAMEA7997094	16S rRNA gene sequencing by Illumina MiSeq	metagenome	2014-2016	Israel	31.76501	35.14941	host-associated	ENVO:01000249	UBERON:0002553	PCO:1000004	FMAID: 54878	TTT-M-278.fastq
TTT-M-279	TAILORED-Treatment	SAMEA7997095	16S rRNA gene sequencing by Illumina MiSeq	metagenome	2014-2016	Israel	31.76501	35.14941	host-associated	ENVO:01000249	UBERON:0002553	PCO:1000004	FMAID: 54878	TTT-M-279.fastq
TTT-M-117	TAILORED-Treatment	SAMEA7997096	16S rRNA gene sequencing by Illumina MiSeq	metagenome	2014-2016	Israel	31.76501	35.14941	host-associated	ENVO:01000249	UBERON:0002553	PCO:1000004	FMAID: 54878	TTT-M-117.fastq
TTT-M-280	TAILORED-Treatment	SAMEA7997097	16S rRNA gene sequencing by Illumina MiSeq	metagenome	2014-2016	Israel	31.76501	35.14941	host-associated	ENVO:01000249	UBERON:0002553	PCO:1000004	FMAID: 54878	TTT-M-280.fastq
TTT-M-281	TAILORED-Treatment	SAMEA7997098	16S rRNA gene sequencing by Illumina MiSeq	metagenome	2014-2016	Israel	31.76501	35.14941	host-associated	ENVO:01000249	UBERON:0002553	PCO:1000004	FMAID: 54878	TTT-M-281.fastq
TTT-M-118	TAILORED-Treatment	SAMEA7997099	16S rRNA gene sequencing by Illumina MiSeq	metagenome	2014-2016	Israel	31.76501	35.14941	host-associated	ENVO:01000249	UBERON:0002553	PCO:1000004	FMAID: 54878	TTT-M-118.fastq
TTT-M-119	TAILORED-Treatment	SAMEA7997100	16S rRNA gene sequencing by Illumina MiSeq	metagenome	2014-2016	Israel	31.76501	35.14941	host-associated	ENVO:01000249	UBERON:0002553	PCO:1000004	FMAID: 54878	TTT-M-119.fastq
TTT-M-120	TAILORED-Treatment	SAMEA7997101	16S rRNA gene sequencing by Illumina MiSeq	metagenome	2014-2016	Israel	31.76501	35.14941	host-associated	ENVO:01000249	UBERON:0002553	PCO:1000004	FMAID: 54878	TTT-M-120.fastq
TTT-M-121	TAILORED-Treatment	SAMEA7997102	16S rRNA gene sequencing by Illumina MiSeq	metagenome	2014-2016	Israel	31.76501	35.14941	host-associated	ENVO:01000249	UBERON:0002553	PCO:1000004	FMAID: 54878	TTT-M-121.fastq
TTT-M-282	TAILORED-Treatment	SAMEA7997103	16S rRNA gene sequencing by Illumina MiSeq	metagenome	2014-2016	Israel	31.76501	35.14941	host-associated	ENVO:01000249	UBERON:0002553	PCO:1000004	FMAID: 54878	TTT-M-282.fastq
TTT-M-122	TAILORED-Treatment	SAMEA7997104	16S rRNA gene sequencing by Illumina MiSeq	metagenome	2014-2016	Israel	31.76501	35.14941	host-associated	ENVO:01000249	UBERON:0002553	PCO:1000004	FMAID: 54878	TTT-M-122.fastq
TTT-M-123	TAILORED-Treatment	SAMEA7997105	16S rRNA gene sequencing by Illumina MiSeq	metagenome	2014-2016	Israel	31.76501	35.14941	host-associated	ENVO:01000249	UBERON:0002553	PCO:1000004	FMAID: 54878	TTT-M-123.fastq
TTT-M-124	TAILORED-Treatment	SAMEA7997106	16S rRNA gene sequencing by Illumina MiSeq	metagenome	2014-2016	Israel	31.76501	35.14941	host-associated	ENVO:01000249	UBERON:0002553	PCO:1000004	FMAID: 54878	TTT-M-124.fastq
TTT-M-125	TAILORED-Treatment	SAMEA7997107	16S rRNA gene sequencing by Illumina MiSeq	metagenome	2014-2016	Israel	31.76501	35.14941	host-associated	ENVO:01000249	UBERON:0002553	PCO:1000004	FMAID: 54878	TTT-M-125.fastq
TTT-M-283	TAILORED-Treatment	SAMEA7997108	16S rRNA gene sequencing by Illumina MiSeq	metagenome	2014-2016	Israel	31.76501	35.14941	host-associated	ENVO:01000249	UBERON:0002553	PCO:1000004	FMAID: 54878	TTT-M-283.fastq
TTT-M-284	TAILORED-Treatment	SAMEA7997109	16S rRNA gene sequencing by Illumina MiSeq	metagenome	2014-2016	Israel	31.76501	35.14941	host-associated	ENVO:01000249	UBERON:0002553	PCO:1000004	FMAID: 54878	TTT-M-284.fastq
TTT-M-285	TAILORED-Treatment	SAMEA7997110	16S rRNA gene sequencing by Illumina MiSeq	metagenome	2014-2016	Israel	31.76501	35.14941	host-associated	ENVO:01000249	UBERON:0002553	PCO:1000004	FMAID: 54878	TTT-M-285.fastq
TTT-M-286	TAILORED-Treatment	SAMEA7997111	16S rRNA gene sequencing by Illumina MiSeq	metagenome	2014-2016	Israel	31.76501	35.14941	host-associated	ENVO:01000249	UBERON:0002553	PCO:1000004	FMAID: 54878	TTT-M-286.fastq
TTT-M-126	TAILORED-Treatment	SAMEA7997112	16S rRNA gene sequencing by Illumina MiSeq	metagenome	2014-2016	Netherlands	52.08670	5.18000	host-associated	ENVO:01000249	UBERON:0002553	PCO:1000004	FMAID: 54878	TTT-M-126.fastq
TTT-M-127	TAILORED-Treatment	SAMEA7997113	16S rRNA gene sequencing by Illumina MiSeq	metagenome	2014-2016	Netherlands	52.08670	5.18000	host-associated	ENVO:01000249	UBERON:0002553	PCO:1000004	FMAID: 54878	TTT-M-127.fastq
TTT-M-128	TAILORED-Treatment	SAMEA7997114	16S rRNA gene sequencing by Illumina MiSeq	metagenome	2014-2016	Netherlands	52.08670	5.18000	host-associated	ENVO:01000249	UBERON:0002553	PCO:1000004	FMAID: 54878	TTT-M-128.fastq
TTT-M-129	TAILORED-Treatment	SAMEA7997115	16S rRNA gene sequencing by Illumina MiSeq	metagenome	2014-2016	Netherlands	52.08670	5.18000	host-associated	ENVO:01000249	UBERON:0002553	PCO:1000004	FMAID: 54878	TTT-M-129.fastq
TTT-M-130	TAILORED-Treatment	SAMEA7997116	16S rRNA gene sequencing by Illumina MiSeq	metagenome	2014-2016	Netherlands	52.08670	5.18000	host-associated	ENVO:01000249	UBERON:0002553	PCO:1000004	FMAID: 54878	TTT-M-130.fastq
TTT-M-131	TAILORED-Treatment	SAMEA7997117	16S rRNA gene sequencing by Illumina MiSeq	metagenome	2014-2016	Netherlands	52.08670	5.18000	host-associated	ENVO:01000249	UBERON:0002553	PCO:1000004	FMAID: 54878	TTT-M-131.fastq
TTT-M-132	TAILORED-Treatment	SAMEA7997118	16S rRNA gene sequencing by Illumina MiSeq	metagenome	2014-2016	Netherlands	52.08670	5.18000	host-associated	ENVO:01000249	UBERON:0002553	PCO:1000004	FMAID: 54878	TTT-M-132.fastq
TTT-M-133	TAILORED-Treatment	SAMEA7997119	16S rRNA gene sequencing by Illumina MiSeq	metagenome	2014-2016	Netherlands	52.08670	5.18000	host-associated	ENVO:01000249	UBERON:0002553	PCO:1000004	FMAID: 54878	TTT-M-133.fastq
TTT-M-134	TAILORED-Treatment	SAMEA7997120	16S rRNA gene sequencing by Illumina MiSeq	metagenome	2014-2016	Netherlands	52.08670	5.18000	host-associated	ENVO:01000249	UBERON:0002553	PCO:1000004	FMAID: 54878	TTT-M-134.fastq
TTT-M-135	TAILORED-Treatment	SAMEA7997121	16S rRNA gene sequencing by Illumina MiSeq	metagenome	2014-2016	Netherlands	52.08670	5.18000	host-associated	ENVO:01000249	UBERON:0002553	PCO:1000004	FMAID: 54878	TTT-M-135.fastq
TTT-M-136	TAILORED-Treatment	SAMEA7997122	16S rRNA gene sequencing by Illumina MiSeq	metagenome	2014-2016	Netherlands	52.08670	5.18000	host-associated	ENVO:01000249	UBERON:0002553	PCO:1000004	FMAID: 54878	TTT-M-136.fastq
TTT-M-137	TAILORED-Treatment	SAMEA7997123	16S rRNA gene sequencing by Illumina MiSeq	metagenome	2014-2016	Netherlands	52.08670	5.18000	host-associated	ENVO:01000249	UBERON:0002553	PCO:1000004	FMAID: 54878	TTT-M-137.fastq
TTT-M-138	TAILORED-Treatment	SAMEA7997124	16S rRNA gene sequencing by Illumina MiSeq	metagenome	2014-2016	Netherlands	52.08670	5.18000	host-associated	ENVO:01000249	UBERON:0002553	PCO:1000004	FMAID: 54878	TTT-M-138.fastq
TTT-M-139	TAILORED-Treatment	SAMEA7997125	16S rRNA gene sequencing by Illumina MiSeq	metagenome	2014-2016	Netherlands	52.08670	5.18000	host-associated	ENVO:01000249	UBERON:0002553	PCO:1000004	FMAID: 54878	TTT-M-139.fastq
TTT-M-140	TAILORED-Treatment	SAMEA7997126	16S rRNA gene sequencing by Illumina MiSeq	metagenome	2014-2016	Netherlands	52.08670	5.18000	host-associated	ENVO:01000249	UBERON:0002553	PCO:1000004	FMAID: 54878	TTT-M-140.fastq
TTT-M-141	TAILORED-Treatment	SAMEA7997127	16S rRNA gene sequencing by Illumina MiSeq	metagenome	2014-2016	Netherlands	52.08670	5.18000	host-associated	ENVO:01000249	UBERON:0002553	PCO:1000004	FMAID: 54878	TTT-M-141.fastq
TTT-M-142	TAILORED-Treatment	SAMEA7997128	16S rRNA gene sequencing by Illumina MiSeq	metagenome	2014-2016	Netherlands	52.08670	5.18000	host-associated	ENVO:01000249	UBERON:0002553	PCO:1000004	FMAID: 54878	TTT-M-142.fastq
TTT-M-143	TAILORED-Treatment	SAMEA7997129	16S rRNA gene sequencing by Illumina MiSeq	metagenome	2014-2016	Netherlands	52.08670	5.18000	host-associated	ENVO:01000249	UBERON:0002553	PCO:1000004	FMAID: 54878	TTT-M-143.fastq
TTT-M-144	TAILORED-Treatment	SAMEA7997130	16S rRNA gene sequencing by Illumina MiSeq	metagenome	2014-2016	Netherlands	52.08670	5.18000	host-associated	ENVO:01000249	UBERON:0002553	PCO:1000004	FMAID: 54878	TTT-M-144.fastq
TTT-M-145	TAILORED-Treatment	SAMEA7997131	16S rRNA gene sequencing by Illumina MiSeq	metagenome	2014-2016	Netherlands	52.08670	5.18000	host-associated	ENVO:01000249	UBERON:0002553	PCO:1000004	FMAID: 54878	TTT-M-145.fastq
TTT-M-146	TAILORED-Treatment	SAMEA7997132	16S rRNA gene sequencing by Illumina MiSeq	metagenome	2014-2016	Netherlands	52.08670	5.18000	host-associated	ENVO:01000249	UBERON:0002553	PCO:1000004	FMAID: 54878	TTT-M-146.fastq
TTT-M-147	TAILORED-Treatment	SAMEA7997133	16S rRNA gene sequencing by Illumina MiSeq	metagenome	2014-2016	Netherlands	52.08670	5.18000	host-associated	ENVO:01000249	UBERON:0002553	PCO:1000004	FMAID: 54878	TTT-M-147.fastq
TTT-M-148	TAILORED-Treatment	SAMEA7997134	16S rRNA gene sequencing by Illumina MiSeq	metagenome	2014-2016	Netherlands	52.08670	5.18000	host-associated	ENVO:01000249	UBERON:0002553	PCO:1000004	FMAID: 54878	TTT-M-148.fastq
TTT-M-149	TAILORED-Treatment	SAMEA7997135	16S rRNA gene sequencing by Illumina MiSeq	metagenome	2014-2016	Netherlands	52.08670	5.18000	host-associated	ENVO:01000249	UBERON:0002553	PCO:1000004	FMAID: 54878	TTT-M-149.fastq
TTT-M-150	TAILORED-Treatment	SAMEA7997136	16S rRNA gene sequencing by Illumina MiSeq	metagenome	2014-2016	Netherlands	52.08670	5.18000	host-associated	ENVO:01000249	UBERON:0002553	PCO:1000004	FMAID: 54878	TTT-M-150.fastq
TTT-M-151	TAILORED-Treatment	SAMEA7997137	16S rRNA gene sequencing by Illumina MiSeq	metagenome	2014-2016	Netherlands	52.08670	5.18000	host-associated	ENVO:01000249	UBERON:0002553	PCO:1000004	FMAID: 54878	TTT-M-151.fastq
TTT-M-152	TAILORED-Treatment	SAMEA7997138	16S rRNA gene sequencing by Illumina MiSeq	metagenome	2014-2016	Netherlands	52.08670	5.18000	host-associated	ENVO:01000249	UBERON:0002553	PCO:1000004	FMAID: 54878	TTT-M-152.fastq
TTT-M-153	TAILORED-Treatment	SAMEA7997139	16S rRNA gene sequencing by Illumina MiSeq	metagenome	2014-2016	Netherlands	52.08670	5.18000	host-associated	ENVO:01000249	UBERON:0002553	PCO:1000004	FMAID: 54878	TTT-M-153.fastq
TTT-M-154	TAILORED-Treatment	SAMEA7997140	16S rRNA gene sequencing by Illumina MiSeq	metagenome	2014-2016	Netherlands	52.08670	5.18000	host-associated	ENVO:01000249	UBERON:0002553	PCO:1000004	FMAID: 54878	TTT-M-154.fastq
TTT-M-155	TAILORED-Treatment	SAMEA7997141	16S rRNA gene sequencing by Illumina MiSeq	metagenome	2014-2016	Netherlands	52.08670	5.18000	host-associated	ENVO:01000249	UBERON:0002553	PCO:1000004	FMAID: 54878	TTT-M-155.fastq
TTT-M-156	TAILORED-Treatment	SAMEA7997142	16S rRNA gene sequencing by Illumina MiSeq	metagenome	2014-2016	Netherlands	52.08670	5.18000	host-associated	ENVO:01000249	UBERON:0002553	PCO:1000004	FMAID: 54878	TTT-M-156.fastq
TTT-M-157	TAILORED-Treatment	SAMEA7997143	16S rRNA gene sequencing by Illumina MiSeq	metagenome	2014-2016	Netherlands	52.08670	5.18000	host-associated	ENVO:01000249	UBERON:0002553	PCO:1000004	FMAID: 54878	TTT-M-157.fastq
TTT-M-158	TAILORED-Treatment	SAMEA7997144	16S rRNA gene sequencing by Illumina MiSeq	metagenome	2014-2016	Netherlands	52.08670	5.18000	host-associated	ENVO:01000249	UBERON:0002553	PCO:1000004	FMAID: 54878	TTT-M-158.fastq
TTT-M-159	TAILORED-Treatment	SAMEA7997145	16S rRNA gene sequencing by Illumina MiSeq	metagenome	2014-2016	Netherlands	52.08670	5.18000	host-associated	ENVO:01000249	UBERON:0002553	PCO:1000004	FMAID: 54878	TTT-M-159.fastq
TTT-M-160	TAILORED-Treatment	SAMEA7997146	16S rRNA gene sequencing by Illumina MiSeq	metagenome	2014-2016	Netherlands	52.08670	5.18000	host-associated	ENVO:01000249	UBERON:0002553	PCO:1000004	FMAID: 54878	TTT-M-160.fastq
TTT-M-161	TAILORED-Treatment	SAMEA7997147	16S rRNA gene sequencing by Illumina MiSeq	metagenome	2014-2016	Netherlands	52.08670	5.18000	host-associated	ENVO:01000249	UBERON:0002553	PCO:1000004	FMAID: 54878	TTT-M-161.fastq
TTT-M-162	TAILORED-Treatment	SAMEA7997148	16S rRNA gene sequencing by Illumina MiSeq	metagenome	2014-2016	Netherlands	52.08670	5.18000	host-associated	ENVO:01000249	UBERON:0002553	PCO:1000004	FMAID: 54878	TTT-M-162.fastq
TTT-M-163	TAILORED-Treatment	SAMEA7997149	16S rRNA gene sequencing by Illumina MiSeq	metagenome	2014-2016	Netherlands	52.08670	5.18000	host-associated	ENVO:01000249	UBERON:0002553	PCO:1000004	FMAID: 54878	TTT-M-163.fastq
TTT-M-164	TAILORED-Treatment	SAMEA7997150	16S rRNA gene sequencing by Illumina MiSeq	metagenome	2014-2016	Netherlands	52.08670	5.18000	host-associated	ENVO:01000249	UBERON:0002553	PCO:1000004	FMAID: 54878	TTT-M-164.fastq
TTT-M-165	TAILORED-Treatment	SAMEA7997151	16S rRNA gene sequencing by Illumina MiSeq	metagenome	2014-2016	Netherlands	52.08670	5.18000	host-associated	ENVO:01000249	UBERON:0002553	PCO:1000004	FMAID: 54878	TTT-M-165.fastq
TTT-M-166	TAILORED-Treatment	SAMEA7997152	16S rRNA gene sequencing by Illumina MiSeq	metagenome	2014-2016	Netherlands	52.08670	5.18000	host-associated	ENVO:01000249	UBERON:0002553	PCO:1000004	FMAID: 54878	TTT-M-166.fastq
TTT-M-167	TAILORED-Treatment	SAMEA7997153	16S rRNA gene sequencing by Illumina MiSeq	metagenome	2014-2016	Netherlands	52.08670	5.18000	host-associated	ENVO:01000249	UBERON:0002553	PCO:1000004	FMAID: 54878	TTT-M-167.fastq
TTT-M-168	TAILORED-Treatment	SAMEA7997154	16S rRNA gene sequencing by Illumina MiSeq	metagenome	2014-2016	Netherlands	52.08670	5.18000	host-associated	ENVO:01000249	UBERON:0002553	PCO:1000004	FMAID: 54878	TTT-M-168.fastq
TTT-M-169	TAILORED-Treatment	SAMEA7997155	16S rRNA gene sequencing by Illumina MiSeq	metagenome	2014-2016	Netherlands	52.08670	5.18000	host-associated	ENVO:01000249	UBERON:0002553	PCO:1000004	FMAID: 54878	TTT-M-169.fastq
TTT-M-170	TAILORED-Treatment	SAMEA7997156	16S rRNA gene sequencing by Illumina MiSeq	metagenome	2014-2016	Netherlands	52.08670	5.18000	host-associated	ENVO:01000249	UBERON:0002553	PCO:1000004	FMAID: 54878	TTT-M-170.fastq
TTT-M-171	TAILORED-Treatment	SAMEA7997157	16S rRNA gene sequencing by Illumina MiSeq	metagenome	2014-2016	Netherlands	52.08670	5.18000	host-associated	ENVO:01000249	UBERON:0002553	PCO:1000004	FMAID: 54878	TTT-M-171.fastq
TTT-M-172	TAILORED-Treatment	SAMEA7997158	16S rRNA gene sequencing by Illumina MiSeq	metagenome	2014-2016	Netherlands	52.08670	5.18000	host-associated	ENVO:01000249	UBERON:0002553	PCO:1000004	FMAID: 54878	TTT-M-172.fastq
TTT-M-173	TAILORED-Treatment	SAMEA7997159	16S rRNA gene sequencing by Illumina MiSeq	metagenome	2014-2016	Netherlands	52.08670	5.18000	host-associated	ENVO:01000249	UBERON:0002553	PCO:1000004	FMAID: 54878	TTT-M-173.fastq
TTT-M-174	TAILORED-Treatment	SAMEA7997160	16S rRNA gene sequencing by Illumina MiSeq	metagenome	2014-2016	Netherlands	52.08670	5.18000	host-associated	ENVO:01000249	UBERON:0002553	PCO:1000004	FMAID: 54878	TTT-M-174.fastq
TTT-M-175	TAILORED-Treatment	SAMEA7997161	16S rRNA gene sequencing by Illumina MiSeq	metagenome	2014-2016	Netherlands	52.08670	5.18000	host-associated	ENVO:01000249	UBERON:0002553	PCO:1000004	FMAID: 54878	TTT-M-175.fastq
TTT-M-176	TAILORED-Treatment	SAMEA7997162	16S rRNA gene sequencing by Illumina MiSeq	metagenome	2014-2016	Netherlands	52.08670	5.18000	host-associated	ENVO:01000249	UBERON:0002553	PCO:1000004	FMAID: 54878	TTT-M-176.fastq
TTT-M-177	TAILORED-Treatment	SAMEA7997163	16S rRNA gene sequencing by Illumina MiSeq	metagenome	2014-2016	Netherlands	52.08670	5.18000	host-associated	ENVO:01000249	UBERON:0002553	PCO:1000004	FMAID: 54878	TTT-M-177.fastq
TTT-M-178	TAILORED-Treatment	SAMEA7997164	16S rRNA gene sequencing by Illumina MiSeq	metagenome	2014-2016	Netherlands	52.08670	5.18000	host-associated	ENVO:01000249	UBERON:0002553	PCO:1000004	FMAID: 54878	TTT-M-178.fastq
TTT-M-179	TAILORED-Treatment	SAMEA7997165	16S rRNA gene sequencing by Illumina MiSeq	metagenome	2014-2016	Netherlands	52.08670	5.18000	host-associated	ENVO:01000249	UBERON:0002553	PCO:1000004	FMAID: 54878	TTT-M-179.fastq
TTT-M-180	TAILORED-Treatment	SAMEA7997166	16S rRNA gene sequencing by Illumina MiSeq	metagenome	2014-2016	Netherlands	52.08670	5.18000	host-associated	ENVO:01000249	UBERON:0002553	PCO:1000004	FMAID: 54878	TTT-M-180.fastq
TTT-M-181	TAILORED-Treatment	SAMEA7997167	16S rRNA gene sequencing by Illumina MiSeq	metagenome	2014-2016	Netherlands	52.08670	5.18000	host-associated	ENVO:01000249	UBERON:0002553	PCO:1000004	FMAID: 54878	TTT-M-181.fastq
TTT-M-182	TAILORED-Treatment	SAMEA7997168	16S rRNA gene sequencing by Illumina MiSeq	metagenome	2014-2016	Netherlands	52.08670	5.18000	host-associated	ENVO:01000249	UBERON:0002553	PCO:1000004	FMAID: 54878	TTT-M-182.fastq
TTT-M-183	TAILORED-Treatment	SAMEA7997169	16S rRNA gene sequencing by Illumina MiSeq	metagenome	2014-2016	Netherlands	52.08670	5.18000	host-associated	ENVO:01000249	UBERON:0002553	PCO:1000004	FMAID: 54878	TTT-M-183.fastq
TTT-M-184	TAILORED-Treatment	SAMEA7997170	16S rRNA gene sequencing by Illumina MiSeq	metagenome	2014-2016	Netherlands	52.08670	5.18000	host-associated	ENVO:01000249	UBERON:0002553	PCO:1000004	FMAID: 54878	TTT-M-184.fastq
TTT-M-185	TAILORED-Treatment	SAMEA7997171	16S rRNA gene sequencing by Illumina MiSeq	metagenome	2014-2016	Netherlands	52.08670	5.18000	host-associated	ENVO:01000249	UBERON:0002553	PCO:1000004	FMAID: 54878	TTT-M-185.fastq
TTT-M-186	TAILORED-Treatment	SAMEA7997172	16S rRNA gene sequencing by Illumina MiSeq	metagenome	2014-2016	Netherlands	52.08670	5.18000	host-associated	ENVO:01000249	UBERON:0002553	PCO:1000004	FMAID: 54878	TTT-M-186.fastq
TTT-M-187	TAILORED-Treatment	SAMEA7997173	16S rRNA gene sequencing by Illumina MiSeq	metagenome	2014-2016	Netherlands	52.08670	5.18000	host-associated	ENVO:01000249	UBERON:0002553	PCO:1000004	FMAID: 54878	TTT-M-187.fastq
TTT-M-188	TAILORED-Treatment	SAMEA7997174	16S rRNA gene sequencing by Illumina MiSeq	metagenome	2014-2016	Netherlands	52.08670	5.18000	host-associated	ENVO:01000249	UBERON:0002553	PCO:1000004	FMAID: 54878	TTT-M-188.fastq
TTT-M-189	TAILORED-Treatment	SAMEA7997175	16S rRNA gene sequencing by Illumina MiSeq	metagenome	2014-2016	Netherlands	52.08670	5.18000	host-associated	ENVO:01000249	UBERON:0002553	PCO:1000004	FMAID: 54878	TTT-M-189.fastq
TTT-M-190	TAILORED-Treatment	SAMEA7997176	16S rRNA gene sequencing by Illumina MiSeq	metagenome	2014-2016	Netherlands	52.08670	5.18000	host-associated	ENVO:01000249	UBERON:0002553	PCO:1000004	FMAID: 54878	TTT-M-190.fastq
TTT-M-191	TAILORED-Treatment	SAMEA7997177	16S rRNA gene sequencing by Illumina MiSeq	metagenome	2014-2016	Netherlands	52.08670	5.18000	host-associated	ENVO:01000249	UBERON:0002553	PCO:1000004	FMAID: 54878	TTT-M-191.fastq
TTT-M-192	TAILORED-Treatment	SAMEA7997178	16S rRNA gene sequencing by Illumina MiSeq	metagenome	2014-2016	Netherlands	52.08670	5.18000	host-associated	ENVO:01000249	UBERON:0002553	PCO:1000004	FMAID: 54878	TTT-M-192.fastq
TTT-M-193	TAILORED-Treatment	SAMEA7997179	16S rRNA gene sequencing by Illumina MiSeq	metagenome	2014-2016	Netherlands	52.08670	5.18000	host-associated	ENVO:01000249	UBERON:0002553	PCO:1000004	FMAID: 54878	TTT-M-193.fastq
TTT-M-194	TAILORED-Treatment	SAMEA7997180	16S rRNA gene sequencing by Illumina MiSeq	metagenome	2014-2016	Netherlands	52.08670	5.18000	host-associated	ENVO:01000249	UBERON:0002553	PCO:1000004	FMAID: 54878	TTT-M-194.fastq
TTT-M-195	TAILORED-Treatment	SAMEA7997181	16S rRNA gene sequencing by Illumina MiSeq	metagenome	2014-2016	Netherlands	52.08670	5.18000	host-associated	ENVO:01000249	UBERON:0002553	PCO:1000004	FMAID: 54878	TTT-M-195.fastq
TTT-M-196	TAILORED-Treatment	SAMEA7997182	16S rRNA gene sequencing by Illumina MiSeq	metagenome	2014-2016	Netherlands	52.08670	5.18000	host-associated	ENVO:01000249	UBERON:0002553	PCO:1000004	FMAID: 54878	TTT-M-196.fastq
TTT-M-197	TAILORED-Treatment	SAMEA7997183	16S rRNA gene sequencing by Illumina MiSeq	metagenome	2014-2016	Netherlands	52.08670	5.18000	host-associated	ENVO:01000249	UBERON:0002553	PCO:1000004	FMAID: 54878	TTT-M-197.fastq
TTT-M-198	TAILORED-Treatment	SAMEA7997184	16S rRNA gene sequencing by Illumina MiSeq	metagenome	2014-2016	Netherlands	52.08670	5.18000	host-associated	ENVO:01000249	UBERON:0002553	PCO:1000004	FMAID: 54878	TTT-M-198.fastq
TTT-M-199	TAILORED-Treatment	SAMEA7997185	16S rRNA gene sequencing by Illumina MiSeq	metagenome	2014-2016	Netherlands	52.08670	5.18000	host-associated	ENVO:01000249	UBERON:0002553	PCO:1000004	FMAID: 54878	TTT-M-199.fastq
TTT-M-200	TAILORED-Treatment	SAMEA7997186	16S rRNA gene sequencing by Illumina MiSeq	metagenome	2014-2016	Netherlands	52.08670	5.18000	host-associated	ENVO:01000249	UBERON:0002553	PCO:1000004	FMAID: 54878	TTT-M-200.fastq
TTT-M-201	TAILORED-Treatment	SAMEA7997187	16S rRNA gene sequencing by Illumina MiSeq	metagenome	2014-2016	Netherlands	52.08670	5.18000	host-associated	ENVO:01000249	UBERON:0002553	PCO:1000004	FMAID: 54878	TTT-M-201.fastq
TTT-M-202	TAILORED-Treatment	SAMEA7997188	16S rRNA gene sequencing by Illumina MiSeq	metagenome	2014-2016	Netherlands	52.08670	5.18000	host-associated	ENVO:01000249	UBERON:0002553	PCO:1000004	FMAID: 54878	TTT-M-202.fastq
TTT-M-203	TAILORED-Treatment	SAMEA7997189	16S rRNA gene sequencing by Illumina MiSeq	metagenome	2014-2016	Netherlands	52.08670	5.18000	host-associated	ENVO:01000249	UBERON:0002553	PCO:1000004	FMAID: 54878	TTT-M-203.fastq
TTT-M-204	TAILORED-Treatment	SAMEA7997190	16S rRNA gene sequencing by Illumina MiSeq	metagenome	2014-2016	Netherlands	52.08670	5.18000	host-associated	ENVO:01000249	UBERON:0002553	PCO:1000004	FMAID: 54878	TTT-M-204.fastq
TTT-M-205	TAILORED-Treatment	SAMEA7997191	16S rRNA gene sequencing by Illumina MiSeq	metagenome	2014-2016	Netherlands	52.08670	5.18000	host-associated	ENVO:01000249	UBERON:0002553	PCO:1000004	FMAID: 54878	TTT-M-205.fastq
TTT-M-206	TAILORED-Treatment	SAMEA7997192	16S rRNA gene sequencing by Illumina MiSeq	metagenome	2014-2016	Netherlands	52.08670	5.18000	host-associated	ENVO:01000249	UBERON:0002553	PCO:1000004	FMAID: 54878	TTT-M-206.fastq
TTT-M-207	TAILORED-Treatment	SAMEA7997193	16S rRNA gene sequencing by Illumina MiSeq	metagenome	2014-2016	Netherlands	52.08670	5.18000	host-associated	ENVO:01000249	UBERON:0002553	PCO:1000004	FMAID: 54878	TTT-M-207.fastq
TTT-M-208	TAILORED-Treatment	SAMEA7997194	16S rRNA gene sequencing by Illumina MiSeq	metagenome	2014-2016	Netherlands	52.08670	5.18000	host-associated	ENVO:01000249	UBERON:0002553	PCO:1000004	FMAID: 54878	TTT-M-208.fastq
TTT-M-209	TAILORED-Treatment	SAMEA7997195	16S rRNA gene sequencing by Illumina MiSeq	metagenome	2014-2016	Netherlands	52.08670	5.18000	host-associated	ENVO:01000249	UBERON:0002553	PCO:1000004	FMAID: 54878	TTT-M-209.fastq
TTT-M-210	TAILORED-Treatment	SAMEA7997196	16S rRNA gene sequencing by Illumina MiSeq	metagenome	2014-2016	Netherlands	52.08670	5.18000	host-associated	ENVO:01000249	UBERON:0002553	PCO:1000004	FMAID: 54878	TTT-M-210.fastq
TTT-M-211	TAILORED-Treatment	SAMEA7997197	16S rRNA gene sequencing by Illumina MiSeq	metagenome	2014-2016	Netherlands	52.08670	5.18000	host-associated	ENVO:01000249	UBERON:0002553	PCO:1000004	FMAID: 54878	TTT-M-211.fastq
TTT-M-212	TAILORED-Treatment	SAMEA7997198	16S rRNA gene sequencing by Illumina MiSeq	metagenome	2014-2016	Netherlands	52.08670	5.18000	host-associated	ENVO:01000249	UBERON:0002553	PCO:1000004	FMAID: 54878	TTT-M-212.fastq
TTT-M-213	TAILORED-Treatment	SAMEA7997199	16S rRNA gene sequencing by Illumina MiSeq	metagenome	2014-2016	Netherlands	52.08670	5.18000	host-associated	ENVO:01000249	UBERON:0002553	PCO:1000004	FMAID: 54878	TTT-M-213.fastq
TTT-M-214	TAILORED-Treatment	SAMEA7997200	16S rRNA gene sequencing by Illumina MiSeq	metagenome	2014-2016	Netherlands	52.08670	5.18000	host-associated	ENVO:01000249	UBERON:0002553	PCO:1000004	FMAID: 54878	TTT-M-214.fastq
TTT-M-215	TAILORED-Treatment	SAMEA7997201	16S rRNA gene sequencing by Illumina MiSeq	metagenome	2014-2016	Netherlands	52.08670	5.18000	host-associated	ENVO:01000249	UBERON:0002553	PCO:1000004	FMAID: 54878	TTT-M-215.fastq
TTT-M-216	TAILORED-Treatment	SAMEA7997202	16S rRNA gene sequencing by Illumina MiSeq	metagenome	2014-2016	Netherlands	52.08670	5.18000	host-associated	ENVO:01000249	UBERON:0002553	PCO:1000004	FMAID: 54878	TTT-M-216.fastq
TTT-M-217	TAILORED-Treatment	SAMEA7997203	16S rRNA gene sequencing by Illumina MiSeq	metagenome	2014-2016	Netherlands	52.08670	5.18000	host-associated	ENVO:01000249	UBERON:0002553	PCO:1000004	FMAID: 54878	TTT-M-217.fastq
TTT-M-218	TAILORED-Treatment	SAMEA7997204	16S rRNA gene sequencing by Illumina MiSeq	metagenome	2014-2016	Netherlands	52.08670	5.18000	host-associated	ENVO:01000249	UBERON:0002553	PCO:1000004	FMAID: 54878	TTT-M-218.fastq
TTT-M-219	TAILORED-Treatment	SAMEA7997205	16S rRNA gene sequencing by Illumina MiSeq	metagenome	2014-2016	Netherlands	52.08670	5.18000	host-associated	ENVO:01000249	UBERON:0002553	PCO:1000004	FMAID: 54878	TTT-M-219.fastq
TTT-M-220	TAILORED-Treatment	SAMEA7997206	16S rRNA gene sequencing by Illumina MiSeq	metagenome	2014-2016	Netherlands	52.08670	5.18000	host-associated	ENVO:01000249	UBERON:0002553	PCO:1000004	FMAID: 54878	TTT-M-220.fastq
TTT-M-287	TAILORED-Treatment	SAMEA7997207	16S rRNA gene sequencing by Illumina MiSeq	metagenome	2014-2016	Netherlands	52.08670	5.18000	host-associated	ENVO:01000249	UBERON:0002553	PCO:1000004	FMAID: 54878	TTT-M-287.fastq
TTT-M-221	TAILORED-Treatment	SAMEA7997208	16S rRNA gene sequencing by Illumina MiSeq	metagenome	2014-2016	Netherlands	52.08670	5.18000	host-associated	ENVO:01000249	UBERON:0002553	PCO:1000004	FMAID: 54878	TTT-M-221.fastq
TTT-M-222	TAILORED-Treatment	SAMEA7997209	16S rRNA gene sequencing by Illumina MiSeq	metagenome	2014-2016	Netherlands	52.08670	5.18000	host-associated	ENVO:01000249	UBERON:0002553	PCO:1000004	FMAID: 54878	TTT-M-222.fastq
TTT-M-223	TAILORED-Treatment	SAMEA7997210	16S rRNA gene sequencing by Illumina MiSeq	metagenome	2014-2016	Netherlands	52.08670	5.18000	host-associated	ENVO:01000249	UBERON:0002553	PCO:1000004	FMAID: 54878	TTT-M-223.fastq
TTT-M-224	TAILORED-Treatment	SAMEA7997211	16S rRNA gene sequencing by Illumina MiSeq	metagenome	2014-2016	Netherlands	52.08670	5.18000	host-associated	ENVO:01000249	UBERON:0002553	PCO:1000004	FMAID: 54878	TTT-M-224.fastq
TTT-M-225	TAILORED-Treatment	SAMEA7997212	16S rRNA gene sequencing by Illumina MiSeq	metagenome	2014-2016	Netherlands	52.08670	5.18000	host-associated	ENVO:01000249	UBERON:0002553	PCO:1000004	FMAID: 54878	TTT-M-225.fastq
TTT-M-226	TAILORED-Treatment	SAMEA7997213	16S rRNA gene sequencing by Illumina MiSeq	metagenome	2014-2016	Netherlands	52.08670	5.18000	host-associated	ENVO:01000249	UBERON:0002553	PCO:1000004	FMAID: 54878	TTT-M-226.fastq
TTT-M-227	TAILORED-Treatment	SAMEA7997214	16S rRNA gene sequencing by Illumina MiSeq	metagenome	2014-2016	Netherlands	52.08670	5.18000	host-associated	ENVO:01000249	UBERON:0002553	PCO:1000004	FMAID: 54878	TTT-M-227.fastq
TTT-M-228	TAILORED-Treatment	SAMEA7997215	16S rRNA gene sequencing by Illumina MiSeq	metagenome	2014-2016	Netherlands	52.08670	5.18000	host-associated	ENVO:01000249	UBERON:0002553	PCO:1000004	FMAID: 54878	TTT-M-228.fastq
TTT-M-229	TAILORED-Treatment	SAMEA7997216	16S rRNA gene sequencing by Illumina MiSeq	metagenome	2014-2016	Netherlands	52.08670	5.18000	host-associated	ENVO:01000249	UBERON:0002553	PCO:1000004	FMAID: 54878	TTT-M-229.fastq
TTT-M-230	TAILORED-Treatment	SAMEA7997217	16S rRNA gene sequencing by Illumina MiSeq	metagenome	2014-2016	Netherlands	52.08172	5.13870	host-associated	ENVO:01000249	UBERON:0002553	PCO:1000004	FMAID: 54878	TTT-M-230.fastq
TTT-M-231	TAILORED-Treatment	SAMEA7997218	16S rRNA gene sequencing by Illumina MiSeq	metagenome	2014-2016	Netherlands	52.08172	5.13870	host-associated	ENVO:01000249	UBERON:0002553	PCO:1000004	FMAID: 54878	TTT-M-231.fastq
TTT-M-232	TAILORED-Treatment	SAMEA7997219	16S rRNA gene sequencing by Illumina MiSeq	metagenome	2014-2016	Netherlands	52.08172	5.13870	host-associated	ENVO:01000249	UBERON:0002553	PCO:1000004	FMAID: 54878	TTT-M-232.fastq
TTT-M-233	TAILORED-Treatment	SAMEA7997220	16S rRNA gene sequencing by Illumina MiSeq	metagenome	2014-2016	Netherlands	52.08172	5.13870	host-associated	ENVO:01000249	UBERON:0002553	PCO:1000004	FMAID: 54878	TTT-M-233.fastq
TTT-M-234	TAILORED-Treatment	SAMEA7997221	16S rRNA gene sequencing by Illumina MiSeq	metagenome	2014-2016	Netherlands	52.08172	5.13870	host-associated	ENVO:01000249	UBERON:0002553	PCO:1000004	FMAID: 54878	TTT-M-234.fastq
TTT-M-288	TAILORED-Treatment	SAMEA7997222	16S rRNA gene sequencing by Illumina MiSeq	metagenome	2014-2016	Netherlands	52.08172	5.13870	host-associated	ENVO:01000249	UBERON:0002553	PCO:1000004	FMAID: 54878	TTT-M-288.fastq
TTT-M-235	TAILORED-Treatment	SAMEA7997223	16S rRNA gene sequencing by Illumina MiSeq	metagenome	2014-2016	Netherlands	52.01839	5.54932	host-associated	ENVO:01000249	UBERON:0002553	PCO:1000004	FMAID: 54878	TTT-M-235.fastq
TTT-M-236	TAILORED-Treatment	SAMEA7997224	16S rRNA gene sequencing by Illumina MiSeq	metagenome	2014-2016	Netherlands	52.01839	5.54932	host-associated	ENVO:01000249	UBERON:0002553	PCO:1000004	FMAID: 54878	TTT-M-236.fastq
TTT-M-237	TAILORED-Treatment	SAMEA7997225	16S rRNA gene sequencing by Illumina MiSeq	metagenome	2014-2016	Netherlands	52.01839	5.54932	host-associated	ENVO:01000249	UBERON:0002553	PCO:1000004	FMAID: 54878	TTT-M-237.fastq
TTT-M-238	TAILORED-Treatment	SAMEA7997226	16S rRNA gene sequencing by Illumina MiSeq	metagenome	2014-2016	Netherlands	52.01839	5.54932	host-associated	ENVO:01000249	UBERON:0002553	PCO:1000004	FMAID: 54878	TTT-M-238.fastq
TTT-M-239	TAILORED-Treatment	SAMEA7997227	16S rRNA gene sequencing by Illumina MiSeq	metagenome	2014-2016	Netherlands	52.01839	5.54932	host-associated	ENVO:01000249	UBERON:0002553	PCO:1000004	FMAID: 54878	TTT-M-239.fastq
TTT-M-240	TAILORED-Treatment	SAMEA7997228	16S rRNA gene sequencing by Illumina MiSeq	metagenome	2014-2016	Netherlands	52.01839	5.54932	host-associated	ENVO:01000249	UBERON:0002553	PCO:1000004	FMAID: 54878	TTT-M-240.fastq
TTT-M-241	TAILORED-Treatment	SAMEA7997229	16S rRNA gene sequencing by Illumina MiSeq	metagenome	2014-2016	Netherlands	52.01839	5.54932	host-associated	ENVO:01000249	UBERON:0002553	PCO:1000004	FMAID: 54878	TTT-M-241.fastq
TTT-M-242	TAILORED-Treatment	SAMEA7997230	16S rRNA gene sequencing by Illumina MiSeq	metagenome	2014-2016	Netherlands	52.01839	5.54932	host-associated	ENVO:01000249	UBERON:0002553	PCO:1000004	FMAID: 54878	TTT-M-242.fastq
TTT-M-289	TAILORED-Treatment	SAMEA7997231	16S rRNA gene sequencing by Illumina MiSeq	metagenome	2014-2016	Netherlands	52.01839	5.54932	host-associated	ENVO:01000249	UBERON:0002553	PCO:1000004	FMAID: 54878	TTT-M-289.fastq
TTT-M-290	TAILORED-Treatment	SAMEA7997232	16S rRNA gene sequencing by Illumina MiSeq	metagenome	2014-2016	Netherlands	52.08670	5.18000	host-associated	ENVO:01000249	UBERON:0002553	PCO:1000004	FMAID: 54878	TTT-M-290.fastq
TTT-M-291	TAILORED-Treatment	SAMEA7997233	16S rRNA gene sequencing by Illumina MiSeq	metagenome	2014-2016	Netherlands	52.08670	5.18000	host-associated	ENVO:01000249	UBERON:0002553	PCO:1000004	FMAID: 54878	TTT-M-291.fastq
TTT-M-292	TAILORED-Treatment	SAMEA7997234	16S rRNA gene sequencing by Illumina MiSeq	metagenome	2014-2016	Netherlands	52.08670	5.18000	host-associated	ENVO:01000249	UBERON:0002553	PCO:1000004	FMAID: 54878	TTT-M-292.fastq
TTT-M-293	TAILORED-Treatment	SAMEA7997235	16S rRNA gene sequencing by Illumina MiSeq	metagenome	2014-2016	Netherlands	52.08670	5.18000	host-associated	ENVO:01000249	UBERON:0002553	PCO:1000004	FMAID: 54878	TTT-M-293.fastq
